# Supplementary material for: ﻿Vascular plant biodiversity of Katannilik Territorial Park, Kimmirut and vicinity on Baffin Island, Nunavut, Canada: an annotated checklist of an Arctic flora
Source: PhytoKeys. 2023 Jan 4;217:1–135. doi: 10.3897/phytokeys.217.90573 (PMC9836459; doi:10.3897/phytokeys.217.90573)
Supplement: Supplementary material 1 — Dataset of herbarium specimens documenting the vascular plant flora of Kattanilik Territorial Park and Kimmirut and vicinity, Baffin Island, Nunavut, Canada [file phytokeys-217-001_article-90573__-s001.csv]

Supplemental Table 1. Jeffery M. Saarela, Paul C. Sokoloff, Lynn J. Gillespie, Roger D. Bull. 2022. Vascular plant biodiversity of Katannilik Territorial Park, Kimmirut, and vicinity on Baffin Island, Nunavut, Canada: an annotated checklist of an Arctic flora. Phytokeys.
link to GBIF record	Clade	Order	Family	Accepted name	Collectors	Collection no.	Herbarium	Det	Det date	Determination History	Date	Territory	Region	Island	General Location	Locality Description	Site Code	Habitat	Associate species	Coordinates primary orsecondary	latitude	longitude	Extent (m)	Elevation (m)	Georeferenced by	Georef date	Feature Georeferenced	Source	Datum	Georef Notes	ACAD	ALA	ALTA	C	CAN barcode	CAN accession	CAN 2 barcode	CAN 2 acces.	DAO	F	GH	H	K	KANU	LD	MICH	MIN	MO	MT
https://www.gbif.org/occurrence/1804505767	eudicots	Asterales	Asteraceae	Artemisia borealis Pall. subsp. borealis	Aiken, Susan; Iles, Rosalind	02-043a	CAN				2002-07-05	Nunavut	Qikiqtaaluk Region	Baffin Island	Mount Joy	[Katannilik Territorial Park Reserve], Soper River at Mt. Joy.	MJ-1	Plants growing in exposed dry gravel and rocky "landing strip". Isolated plants in the gravel.		secondary	63.23243	-69.63511	2000 m		P.C. Sokoloff	2020-05-11	Airstrip at Mount Joy.	Google Earth	WGS84	Estimated extent includes the confluence of the Joy and Soper rivers.					CAN 10083907
https://www.gbif.org/occurrence/1804510265	eudicots	Asterales	Asteraceae	Artemisia borealis Pall. subsp. borealis	Aiken, Susan; Iles, Rosalind	02-045	CAN				2002-07-05	Nunavut	Qikiqtaaluk Region	Baffin Island	Mount Joy	[Katannilik Territorial Park Reserve], Soper River at Mt. Joy.	MJ-1	Plants growing in exposed dry gravel and rocky "landing strip". Isolated plants in the gravel.		secondary	63.23243	-69.63511	2000 m		P.C. Sokoloff	2020-05-11	Airstrip at Mount Joy.	Google Earth	WGS84	Estimated extent includes the confluence of the Joy and Soper rivers.					CAN 10083906
https://www.gbif.org/occurrence/1804502254	monocots	Poales	Poaceae	Calamagrostis canadensis subsp. langsdorffii (Link) Hultén	Aiken, Susan; Iles, Rosalind	02-041	CAN				2002-07-05	Nunavut	Qikiqtaaluk Region	Baffin Island	Mount Joy	[Katannilik Territorial Park Reserve], Soper River at Mt. Joy.	MJ-1	Plants growing in a sand blow out with Hierochloe alpina.		secondary	63.23243	-69.63511	2000 m		P.C. Sokoloff	2020-05-11	Airstrip at Mount Joy.	Google Earth	WGS84	Estimated extent includes the confluence of the Joy and Soper rivers.					CAN 10010256		CAN 10089101
https://www.gbif.org/occurrence/1804588521	monocots	Poales	Juncaceae	Juncus triglumis subsp. albescens (Lange) Hultén	Aiken, Susan; Iles, Rosalind	02-046	CAN				2002-07-06	Nunavut	Qikiqtaaluk Region	Baffin Island	Mount Joy	[Katannilik Territorial Park Reserve], Soper River at Mt. Joy.	MJ-1	Plants growing at edge of run-off trickle through a slight slope dominated by Ledum.		secondary	63.23243	-69.63511	2000 m		P.C. Sokoloff	2020-05-11	Airstrip at Mount Joy.	Google Earth	WGS84	Estimated extent includes the confluence of the Joy and Soper rivers.					CAN 10041247
https://www.gbif.org/occurrence/1804586949	monocots	Poales	Cyperaceae	Trichophorum caespitosum (L.) Hartm.	Aiken, Susan; Iles, Rosalind	02-048	CAN				2002-07-06	Nunavut	Qikiqtaaluk Region	Baffin Island	Cascade River	[Katannilik Territorial Park Reserve], Soper River at Cascade Creek.	CR-1	Plants growing in wet marsh area of side stream, near an area dominated by Carex membranacea and Eriophorum.		primary	63.17563	-69.65036	400 m		P.C. Sokoloff	2020-05-13	Mouth of Cascade River on Soper River, Baffin Island, Nunavut.	Google Earth	WGS84	Estimated extent includes both banks of the Soper River.					CAN 10089097
https://www.gbif.org/occurrence/1804526432	eudicots	Asterales	Asteraceae	Erigeron humilis Graham	Aiken, Susan; Iles, Rosalind	02-042a	CAN	Aiken, Susan G.	2002		2002-07-05	Nunavut	Qikiqtaaluk Region	Baffin Island	Mount Joy	[Katannilik Territorial Park Reserve], Joy Mountain [Mount Joy].	MJ-1	Plants growing in exposed dry gravel bank beside the Soper River.		secondary	63.23243	-69.63511	2000 m		P.C. Sokoloff	2020-05-11	Airstrip at Mount Joy.	Google Earth	WGS84	Estimated extent includes the confluence of the Joy and Soper rivers.						CAN 585804
https://www.gbif.org/occurrence/1804481743	eudicots	Fabales	Fabaceae	Oxytropis maydelliana Trautv.	Aiken, Susan; Iles, Rosalind	02-060	CAN	Aiken, Susan G.	2002		2002-07-10	Nunavut	Qikiqtaaluk Region	Baffin Island	Lapis Site	Soper River at lapis site.	LS-1	Sparse plants growing in the dry tundra at the edge of a calcareous gray outcrop near the lapis site.		primary	62.96400	-69.79800	850 m		P.C. Sokoloff	2020-05-13				Original coordinates are imprecise, and aplace the collecting locality several kilometres downstream in the river. Coordinates were taken from the Lapis site along the Soper River in 2012.					CAN 10072519
https://www.gbif.org/occurrence/1804398293	eudicots	Lamiales	Orobanchaceae	Pedicularis flammea L.	Aiken, Susan; Iles, Rosalind	02-048	CAN	Aiken, Susan G.	2002		2002-07-09	Nunavut	Qikiqtaaluk Region	Baffin Island	Cascade River	[Katannilik Territorial Park Reserve], Soper River, near mouth of Cascade River.	CR-1	Plants growing in wet marshy area near the river.		primary	63.17563	-69.65036	400 m		P.C. Sokoloff	2020-05-13	Mouth of Cascade River on Soper River, Baffin Island, Nunavut.	Google Earth	WGS84	Estimated extent includes both banks of the Soper River.					CAN 10081015
https://www.gbif.org/occurrence/1804456343	monocots	Poales	Cyperaceae	Carex membranacea Hook.	Aiken, Susan; Iles, Rosalind	02-049a	CAN	Argus, George W.	2002		2002-07-09	Nunavut	Qikiqtaaluk Region	Baffin Island	Cascade River	[Katannilik Territorial Park Reserve], Soper River, near mouth of Cascade River.	CR-1	Plants growing in wet marshy area near the river.		primary	63.17563	-69.65036	400 m		P.C. Sokoloff	2020-05-13	Mouth of Cascade River on Soper River, Baffin Island, Nunavut.	Google Earth	WGS84	Estimated extent includes both banks of the Soper River.					CAN 10037934
https://www.gbif.org/occurrence/1804453593	eudicots	Malpighiales	Salicaceae	Salix planifolia Pursh	Aiken, Susan; Iles, Rosalind	02-051	CAN	Argus, George W.	2002		2002-07-09	Nunavut	Qikiqtaaluk Region	Baffin Island	Willow River	[Katannilik Territorial Park Reserve], Soper River, near mouth of Cascade River.	WR-2	Plants growing to over 3 m tall in the shelter of the narrow river valley.		secondary	63.15467	-69.69934	400 m		P.C. Sokoloff	2020-05-13	Mouth of Willow River on Soper River, Baffin Island, Nunavut.	Google Earth	WGS84	Estimated extent includes both banks of the Soper River.					CAN 10029417
https://www.gbif.org/occurrence/1804567087	eudicots	Malpighiales	Salicaceae	Salix uva-ursi Pursh	Aiken, Susan; Iles, Rosalind	02-050a	CAN	Argus, George W.	2002		2002-07-09	Nunavut	Qikiqtaaluk Region	Baffin Island	Cascade River	[Katannilik Territorial Park Reserve], Soper River, near mouth of Cascade River.	CR-1	Plants growing in cracks between rocks beside the river.		primary	63.17563	-69.65036	400 m		P.C. Sokoloff	2020-05-13	Mouth of Cascade River on Soper River, Baffin Island, Nunavut.	Google Earth	WGS84	Estimated extent includes both banks of the Soper River.					CAN 10032534
https://www.gbif.org/occurrence/1804385522	eudicots	Malpighiales	Salicaceae	Salix glauca var. cordifolia (Pursh) Dorn	Aiken, Susan; Iles, Rosalind	02-051a	CAN	Argus, George W.	2015		2002-07-09	Nunavut	Qikiqtaaluk Region	Baffin Island	Willow River	[Katannilik Territorial Park Reserve], Soper River, near mouth of Cascade River.	WR-2	This willow growing to1.5 m tall with Salix planifolia Pursh plants growing in the shelter of the narrow river valley.		secondary	63.15467	-69.69934	400 m		P.C. Sokoloff	2020-05-13	Mouth of Willow River on Soper River, Baffin Island, Nunavut.	Google Earth	WGS84	Estimated extent includes both banks of the Soper River.					CAN 10025411
https://www.gbif.org/occurrence/1804438383	eudicots	Lamiales	Orobanchaceae	Bartsia alpina L.	Aiken, Susan; Iles, Rosalind	02-054	CAN	Consaul, Laurie L.	2011		2002-07-10	Nunavut	Qikiqtaaluk Region	Baffin Island	Lapis Site	Soper River, lapis site.	LS-1	Sparse plants growing in the dry tundra at the base of a calcareous gray outcrop near the lapis site.		primary	62.96400	-69.79800	850 m		P.C. Sokoloff	2020-05-13				Original coordinates are imprecise, and aplace the collecting locality several kilometres downstream in the river. Coordinates were taken from the Lapis site along the Soper River in 2012.					CAN 10078301
https://www.gbif.org/occurrence/1804541935	eudicots	Asterales	Asteraceae	Hulteniella integrifolia (Richardson) Tzvelev	Aiken, Susan; Iles, Rosalind	02-055	CAN	Consaul, Laurie L.	2011		2002-07-11	Nunavut	Qikiqtaaluk Region	Baffin Island	Soper Falls	[Katannilik Territorial Park Reserve], Soper River, at waterfall [Soper Falls] into Soper Lake.	SF-2	Isolated plants in snow patch in the shelter of a large rock in a camping area beside the river.		secondary	62.90926	-69.84042	300 m	500 m	J.M. Saarela	2018-01-24		World Waterfall Database	NAD83	Soper Falls is not an official placename (it is not recorded in the Canadian Geographical Names Database)..					CAN 10084584
https://www.gbif.org/occurrence/1804475801	eudicots	Lamiales	Orobanchaceae	Pedicularis labradorica Wirsing	Aiken, Susan; Iles, Rosalind	02-043b	CAN	Consaul, Laurie L.	2011		2002-07-06	Nunavut	Qikiqtaaluk Region	Baffin Island	Mount Joy	[Katannilik Territorial Park Reserve], Soper River at Mt. Joy.	MJ-1	Plants growing moist tundra at the bottom of a slight slope dominated by birch and with Ledum, and Vaccinium vitis-idaea.		secondary	63.23243	-69.63511	2000 m		P.C. Sokoloff	2020-05-11	Airstrip at Mount Joy.	Google Earth	WGS84	Estimated extent includes the confluence of the Joy and Soper rivers.					CAN 10080021
https://www.gbif.org/occurrence/1804597369	eudicots	Lamiales	Orobanchaceae	Pedicularis lapponica L.	Aiken, Susan; Iles, Rosalind	02-021	CAN	Consaul, Laurie L.	2011		2002-07-06	Nunavut	Qikiqtaaluk Region	Baffin Island	Mount Joy	[Katannilik Territorial Park Reserve], Soper River at Mt. Joy.	MJ-1	Plants growing moist tundra at the bottom of a slight slope dominated by birch and with Ledum, and Vaccinium vitis-idaea. Growing in slightly wetter ground that P. labradorica at the same site.		secondary	63.23243	-69.63511	2000 m		P.C. Sokoloff	2020-05-11	Airstrip at Mount Joy.	Google Earth	WGS84	Estimated extent includes the confluence of the Joy and Soper rivers.					CAN 10080573
https://www.gbif.org/occurrence/1804409095	eudicots	Lamiales	Lentibulariaceae	Pinguicula vulgaris L.	Aiken, Susan; Iles, Rosalind	02-053	CAN	Consaul, Laurie L.	2011		2002-07-10	Nunavut	Qikiqtaaluk Region	Baffin Island	Lapis Site	Soper River, lapis site.	LS-1	Sparse plants growing in the dry tundra at the base of a calcareous gray outcrop near the lapis site.		primary	62.96400	-69.79800	850 m		P.C. Sokoloff	2020-05-13				Original coordinates are imprecise, and aplace the collecting locality several kilometres downstream in the river. Coordinates were taken from the Lapis site along the Soper River in 2012.					CAN 10081475
https://www.gbif.org/occurrence/1804565557	eudicots	Asterales	Asteraceae	Artemisia borealis Pall. subsp. borealis	Aiken, Susan; Iles, Rosalind	02-043	CAN	Gillespie, Lynn J.	2011		2002-07-05	Nunavut	Qikiqtaaluk Region	Baffin Island	Mount Joy	[Katannilik Territorial Park Reserve], Soper River at Mt. Joy.	MJ-1	Plants growing in exposed dry gravel and rocky "landing strip". Isolated plants in the gravel.		secondary	63.23243	-69.63511	2000 m		P.C. Sokoloff	2020-05-11	Airstrip at Mount Joy.	Google Earth	WGS84	Estimated extent includes the confluence of the Joy and Soper rivers.					CAN 10000136
https://www.gbif.org/occurrence/1804478053	eudicots	Asterales	Asteraceae	Antennaria friesiana (Trautv.) E. Ekman subsp. friesiana	Aiken, Susan; Iles, Rosalind	02-044	CAN	Saarela, Jeffery M.	2018		2002-07-02	Nunavut	Qikiqtaaluk Region	Baffin Island	Mount Joy	[Katannilik Territorial Park Reserve], Joy Mountain [Mount Joy].	MJ-1	Plants growing in exposed dry gravel on rocky north facing face with Silene acaulis, cranberry, bear berry and Carex nardina.		secondary	63.23243	-69.63511	2000 m		P.C. Sokoloff	2020-05-11	Airstrip at Mount Joy.	Google Earth	WGS84	Estimated extent includes the confluence of the Joy and Soper rivers.					CAN 10083287
https://www.gbif.org/occurrence/1804388663	eudicots	Asterales	Asteraceae	Antennaria monocephala subsp. angustata (Greene) Hultén	Aiken, Susan; Iles, Rosalind	02-049	CAN	Saarela, Jeffery M.	2018		2002-07-10	Nunavut	Qikiqtaaluk Region	Baffin Island	Livingstone River	[Katannilik Territorial Park Reserve], Livingstone River.	LR-2			secondary	63.10921	-69.72841	850 m		P.C. Sokoloff	2020-05-11	Confluence of Livingstone and Soper rivers, Baffin Island, Nunavut.	Google Earth	WGS84	Estimated extent includes entire airstrip at river confluence.					CAN 10083141
https://www.gbif.org/occurrence/1804369130	eudicots	Asterales	Asteraceae	Antennaria monocephala subsp. angustata (Greene) Hultén	Aiken, Susan; Iles, Rosalind	02-057	CAN	Saarela, Jeffery M.	2018		2002-07-10	Nunavut	Qikiqtaaluk Region	Baffin Island	Lapis Site	Soper River, lapis site.	LS-1	Sparse plants growing in the dry tundra at the base of a calcareous gray outcrop near the lapis site.		primary	62.96400	-69.79800	850 m		P.C. Sokoloff	2020-05-13				Original coordinates are imprecise, and aplace the collecting locality several kilometres downstream in the river. Coordinates were taken from the Lapis site along the Soper River in 2012.					CAN 10083146
https://www.gbif.org/occurrence/1804569219	monocots	Poales	Cyperaceae	Carex bigelowii Torr. ex Schwein. subsp. bigelowii	Aiken, Susan; Iles, Rosalind	02-042b	CAN	Saarela, Jeffery M.	2017		2002-07-05	Nunavut	Qikiqtaaluk Region	Baffin Island	Mount Joy	[Katannilik Territorial Park Reserve], Joy Mountain [Mount Joy].	MJ-1	Plants growing in exposed dry gravel bank beside the Soper River.		secondary	63.23243	-69.63511	2000 m		P.C. Sokoloff	2020-05-11	Airstrip at Mount Joy.	Google Earth	WGS84	Estimated extent includes the confluence of the Joy and Soper rivers.					CAN 10020842
https://www.gbif.org/occurrence/1804543375	eudicots	Brassicales	Brassicaceae	Draba glabella Pursh	Aiken, Susan; Iles, Rosalind	02-060a	CAN	Saarela, Jeffery M.	2015		2002-07-10	Nunavut	Qikiqtaaluk Region	Baffin Island	Lapis Site	Soper River at lapis site.	LS-1	Sparse plants growing on the edge of a calcareous gray outcrop near the lapis site.		primary	62.96400	-69.79800	850 m		P.C. Sokoloff	2020-05-13				Original coordinates are imprecise, and aplace the collecting locality several kilometres downstream in the river. Coordinates were taken from the Lapis site along the Soper River in 2012.					CAN 10054942
https://www.gbif.org/occurrence/1804528857	monilophytes	Equisetales	Equisetaceae	Equisetum variegatum Schleich. ex F.Weber & D.Mohr subsp. variegatum	Aiken, Susan; Iles, Rosalind	02-062	CAN	Saarela, Jeffery M.	2011		2002-07-11	Nunavut	Qikiqtaaluk Region	Baffin Island	Soper Falls	[Katannilik Territorial Park Reserve], Soper River at Soper Falls.	SF-2	Sparse plants growing among the rock outcrops beside the falls and in a moist snow-patch area towards the base of the falls.		secondary	62.90926	-69.84042		500 m	J.M. Saarela	2018-01-24		World Waterfall Database	NAD83	Soper Falls is not an official placename (it is not recorded in the Canadian Geographical Names Database)..					CAN 10033484
https://www.gbif.org/occurrence/1804422541	lycophytes	Lycopodiales	Lycopodiaceae	Huperzia continentalis Testo, A.Haines & A.V.Gilman	Aiken, Susan; Iles, Rosalind	02-059	CAN	Saarela, Jeffery M.	2020		2002-07-11	Nunavut	Qikiqtaaluk Region	Baffin Island	Cascade River	[Katannilik Territorial Park Reserve], Soper River, near mouth of Cascade River.	CR-1	Plants growing in exposed dry gravel tundra near Cascade River.		primary	63.17563	-69.65036	400 m		P.C. Sokoloff	2020-05-13	Mouth of Cascade River on Soper River, Baffin Island, Nunavut.	Google Earth	WGS84	Estimated extent includes both banks of the Soper River.					CAN 10003872
https://www.gbif.org/occurrence/1804442347	eudicots	Rosales	Rosaceae	Potentilla hyparctica subsp. elatior (Abrom.) Elven & D.F. Murray	Aiken, Susan; Iles, Rosalind	02-58	CAN	Saarela, Jeffery M.	2017		2002-07-10	Nunavut	Qikiqtaaluk Region	Baffin Island	Lapis Site	Soper River at lapis site.	LS-1	Sparse plants growing on the edge of a calcareous gray outcrop near the lapis site.		primary	62.96400	-69.79800	850 m		P.C. Sokoloff	2020-05-13				Original coordinates are imprecise, and aplace the collecting locality several kilometres downstream in the river. Coordinates were taken from the Lapis site along the Soper River in 2012.					CAN 10063340
https://www.gbif.org/occurrence/1804371940	eudicots	Ericales	Diapensiaceae	Diapensia lapponica L.	Aiken, Susan; Iles, Rosalind	02-063	CAN	Sokoloff, Paul C.	2020 (from image)	Diapensia lapponica subsp. lapponica, L.L. Consaul, 2011	2002-07-11	Nunavut	Qikiqtaaluk Region	Baffin Island	Soper Falls	[Katannilik Territorial Park Reserve], Soper River at Soper Falls.	SF-2	Plants common in suitable dry tundra beside the river from Mt. Joy to this site, but not mapped as occuring in the area Porsild (1957).		secondary	62.90926	-69.84042	300 m	500 m	J.M. Saarela	2018-01-24		World Waterfall Database	NAD83	Soper Falls is not an official placename (it is not recorded in the Canadian Geographical Names Database)..					CAN 10077081
https://www.gbif.org/occurrence/1804586158	eudicots	Fabales	Fabaceae	Astragalus eucosmus B.L. Rob.	Archambault, Annie	AA253	CAN				2005-08-04	Nunavut	Qikiqtaaluk Region	Baffin Island	Kimmirut	Kimmirut. Après le magasin Northern, en haut de la côte de sable.	KM-4	Sol plutôt sablonneux avec Dryas, Carex, Cassiope.		primary	62.85056	-69.87111													CAN 10070575
https://www.gbif.org/occurrence/1804412391	eudicots	Carophyllales	Polygonaceae	Bistorta vivipara (L.) Delarbre	Archambault, Annie	AA252	CAN				2005-08-04	Nunavut	Qikiqtaaluk Region	Baffin Island	Kimmirut	Kimmirut. Après le magasin Northern, en haut de la côte de sable.	KM-4	Sol plutôt sablonneux avec Dryas, Carex, Cassiope.		primary	62.85056	-69.87111													CAN 10033044
https://www.gbif.org/occurrence/1804412348	eudicots	Fagales	Betulaceae	Betula glandulosa Michx.	Archambault, Annie	AA269	CAN	Archambault, Annie	2005		2005-08-04	Nunavut	Qikiqtaaluk Region	Baffin Island	Kimmirut	Kimmirut, hameau.	KM-3			secondary	62.84667	-69.87194	500 m												CAN 10026640
https://www.gbif.org/occurrence/1804458955	eudicots	Malpighiales	Salicaceae	Salix reticulata L.	Archambault, Annie	AA256	CAN	Argus, George W.	1997		2005-08-04	Nunavut	Qikiqtaaluk Region	Baffin Island	Kimmirut	Kimmirut. Après le magasin Northern, en haut de la côte de sable.	KM-4	Sol plutôt sablonneux avec Dryas, Carex, Cassiope.		primary	62.85056	-69.87111													CAN 10030281
https://www.gbif.org/occurrence/1804405525	eudicots	Malpighiales	Salicaceae	Salix glauca var. cordifolia (Pursh) Dorn	Archambault, Annie	AA255	CAN	Argus, George W.	2015		2005-08-04	Nunavut	Qikiqtaaluk Region	Baffin Island	Kimmirut	Kimmirut. Après le magasin Northern, en haut de la côte de sable.	KM-4	Sol plutôt sablonneux avec Dryas, Carex, Cassiope.		primary	62.85056	-69.87111													CAN 10025194
https://www.gbif.org/occurrence/1804421983	eudicots	Ericales	Ericaceae	Rhododendron tomentosum subsp. decumbens (Aiton) Elven & D.F.Murray	Archambault, Annie	AA266	CAN	Kron, Kathleen A.	2009		2005-08-04	Nunavut	Qikiqtaaluk Region	Baffin Island	Kimmirut	Kimmirut, hameau.	KM-3			secondary	62.84667	-69.87194	500 m												CAN 10076570
https://www.gbif.org/occurrence/1804567435	monocots	Poales	Cyperaceae	Carex bigelowii Torr. ex Schwein. subsp. bigelowii	Archambault, Annie	AA267	CAN	Saarela, Jeffery M.	2008		2005-08-04	Nunavut	Qikiqtaaluk Region	Baffin Island	Kimmirut	Kimmirut, hameau.	KM-3			secondary	62.84667	-69.87194	500 m												CAN 10000483
https://www.gbif.org/occurrence/1804537293	monocots	Poales	Juncaceae	Juncus leucochlamys V.J. Zinger ex V.I. Krecz.	Archambault, Annie	AA265	CAN	Saarela, Jeffery M.	2017		2005-08-04	Nunavut	Qikiqtaaluk Region	Baffin Island	Kimmirut	Kimmirut, hameau.	KM-3			secondary	62.84667	-69.87194	500 m												CAN 10000299
https://www.gbif.org/occurrence/1804388702	monocots	Poales	Juncaceae	Juncus leucochlamys V.J. Zinger ex V.I. Krecz.	Archambault, Annie	AA276	CAN	Saarela, Jeffery M.	2017		2005-08-04	Nunavut	Qikiqtaaluk Region	Baffin Island	Kimmirut	Kimmirut, hameau.	KM-3			secondary	62.84667	-69.87194	500 m												CAN 10040884
https://www.gbif.org/occurrence/1804519941	monocots	Poales	Juncaceae	Luzula spicata (L.) DC.	Archambault, Annie	AA264	CAN	Saarela, Jeffery M.	2010		2005-08-04	Nunavut	Qikiqtaaluk Region	Baffin Island	Kimmirut	Kimmirut, hameau.	KM-3			secondary	62.84667	-69.87194	500 m												CAN 10000374
https://www.gbif.org/occurrence/1804570395	monocots	Poales	Juncaceae	Luzula spicata (L.) DC.	Archambault, Annie	AA293	CAN	Saarela, Jeffery M.	2017		2005-08-03	Nunavut	Qikiqtaaluk Region	Baffin Island	Kimmirut	Kimmirut.	KM-3			secondary	62.84667	-69.87194	500 m												CAN 10043887
https://www.gbif.org/occurrence/1804405812	monocots	Alismatales	Tofieldiaceae	Tofieldia pusilla (Michx.) Pers.	Archambault, Annie	AA259	CAN	Saarela, Jeffery M.	2017		2005-08-04	Nunavut	Qikiqtaaluk Region	Baffin Island	Kimmirut	Kimmirut. Après le magasin Northern, en haut de la côte de sable.	KM-4	Sol plutôt sablonneux avec Dryas, Carex, Cassiope.		primary	62.85056	-69.87111													CAN 10042109
https://www.gbif.org/occurrence/1804401641	eudicots	Asterales	Asteraceae	Erigeron humilis Graham	Archambault, Annie	AA261	CAN	Sokoloff, Paul C.	2017		2005-08-04	Nunavut	Qikiqtaaluk Region	Baffin Island	Kimmirut	Kimmirut. Après le magasin Northern, en haut de la côte de sable.	KM-4	Sol plutôt sablonneux avec Dryas, Carex, Cassiope.		primary	62.85056	-69.87111													CAN 10087262
https://www.gbif.org/occurrence/1804527523	eudicots	Saxifragales	Saxifragaceae	Micranthes tenuis (Wahlenb.) Small	Archambault, Annie	AA271	CAN	Sokoloff, Paul C.	2017		2005-08-04	Nunavut	Qikiqtaaluk Region	Baffin Island	Kimmirut	Kimmirut, hameau.	KM-3			secondary	62.84667	-69.87194	500 m												CAN 10061476
https://www.gbif.org/occurrence/1804465287	eudicots	Lamiales	Orobanchaceae	Pedicularis lanata Willd. ex Cham. & Schltdl.	Archambault, Annie	AA254	CAN	Sokoloff, Paul C.	2016		2005-08-04	Nunavut	Qikiqtaaluk Region	Baffin Island	Kimmirut	Kimmirut. Après le magasin Northern, en haut de la côte de sable.	KM-4	Sol plutôt sablonneux avec Dryas, Carex, Cassiope.		primary	62.85056	-69.87111													CAN 10080222
https://www.gbif.org/occurrence/1804523439	eudicots	Brassicales	Brassicaceae	Physaria arctica (Wormsk. ex Hornem.) O'Kane & Al-Shehbaz	Archambault, Annie	AA274	CAN	Sokoloff, Paul C.	2017		2005-08-04	Nunavut	Qikiqtaaluk Region	Baffin Island	Kimmirut	Kimmirut, hameau.	KM-3			secondary	62.84667	-69.87194	500 m												CAN 10055764
https://www.gbif.org/occurrence/1804577744	eudicots	Caryophyllales	Caryophyllaceae	Sabulina rubella (Wahlenb.) Dillenb. & Kadereit	Archambault, Annie	AA291	CAN	Sokoloff, Paul C.	2017		2005-08-03	Nunavut	Qikiqtaaluk Region	Baffin Island	Kimmirut	Kimmirut, hameau.	KM-3			secondary	62.84667	-69.87194	500 m												CAN 10044207
https://www.gbif.org/occurrence/1804412184	monocots	Poales	Cyperaceae	Carex membranacea Hook.	Archambault, Annie	AA292	CAN	Starr, Julian; Saarela, Jeffery M.	2008		2005-08-03	Nunavut	Qikiqtaaluk Region	Baffin Island	Kimmirut	Kimmirut, hameau.	KM-3			secondary	62.84667	-69.87194	500 m												CAN 10000630
https://www.gbif.org/occurrence/1804413899	eudicots	Brassicales	Brassicaceae	Arabis alpina L.	Dutilly, Arthéme	1004	CAN, DAO				1936-08-27	Nunavut	Qikiqtaaluk Region	Baffin Island	Kimmirut	Lake Harbour [Kimmirut].	KM-1	Archaean or precambrian (supposed) Granite, Gneiss.		secondary	62.84667	-69.87194	4000 m		P.C. Sokoloff	2020-05-11	Nunavut: Kimmirut.	Canadian Geographical Names Data Base (CGNDB)	NAD83	Estimated uncertainty covers entire hamlet and harbour.					CAN 10051663				743
https://www.gbif.org/occurrence/1804522638	eudicots	Brassicales	Brassicaceae	Arabis alpina L.	Dutilly, Arthéme	1046	CAN				1936-08-27	Nunavut	Qikiqtaaluk Region	Baffin Island	Kimmirut	Lake Harbour [Kimmirut].	KM-1	Archaean or precambrian (supposed) Granite, Gneiss.		secondary	62.84667	-69.87194	4000 m		P.C. Sokoloff	2020-05-11	Nunavut: Kimmirut.	Canadian Geographical Names Data Base (CGNDB)	NAD83	Estimated uncertainty covers entire hamlet and harbour.					CAN 10051667														MT (!L.G. 2022)
https://www.gbif.org/occurrence/1675780095	monocots	Poales	Cyperaceae	Carex atrofusca Schkuhr	Dutilly, Arthéme	9122/9077-9154?	US				1941-08-28	Nunavut	Qikiqtaaluk Region	Baffin Island	Kimmirut	Lake Harbour [Kimmirut].	KM-1			secondary	62.84667	-69.87194	4000 m		P.C. Sokoloff	2020-05-11	Nunavut: Kimmirut.	Canadian Geographical Names Data Base (CGNDB)	NAD83	Estimated uncertainty covers entire hamlet and harbour.
https://www.gbif.org/occurrence/1675824788	monocots	Poales	Cyperaceae	Carex bicolor All.	Dutilly, Arthéme	1034a	US				1936-08-28	Nunavut	Qikiqtaaluk Region	Baffin Island	Kimmirut	Lake Harbour [Kimmirut].	KM-1			secondary	62.84667	-69.87194	4000 m		P.C. Sokoloff	2020-05-11	Nunavut: Kimmirut.	Canadian Geographical Names Data Base (CGNDB)	NAD83	Estimated uncertainty covers entire hamlet and harbour.
https://www.gbif.org/occurrence/1676035063	monocots	Poales	Cyperaceae	Carex bigelowii Torr. ex Schwein. subsp. bigelowii	Dutilly, Arthéme	1034	US				1936-08-28	Nunavut	Qikiqtaaluk Region	Baffin Island	Kimmirut	Lake Harbour [Kimmirut].	KM-1	Precambrian.		secondary	62.84667	-69.87194	4000 m		P.C. Sokoloff	2020-05-11	Nunavut: Kimmirut.	Canadian Geographical Names Data Base (CGNDB)	NAD83	Estimated uncertainty covers entire hamlet and harbour.
https://www.gbif.org/occurrence/1675856113	monocots	Poales	Cyperaceae	Carex glacialis Mack.	Dutilly, Arthéme	9121	US				1941-08-28	Nunavut	Qikiqtaaluk Region	Baffin Island	Kimmirut	Lake Harbour [Kimmirut].	KM-1			secondary	62.84667	-69.87194	4000 m		P.C. Sokoloff	2020-05-11	Nunavut: Kimmirut.	Canadian Geographical Names Data Base (CGNDB)	NAD83	Estimated uncertainty covers entire hamlet and harbour.
https://www.gbif.org/occurrence/1676040220	monocots	Poales	Cyperaceae	Carex membranacea Hook.	Dutilly, Arthéme	9124	US				1941-08-28	Nunavut	Qikiqtaaluk Region	Baffin Island	Kimmirut	Lake Harbour [Kimmirut].	KM-1			secondary	62.84667	-69.87194	4000 m		P.C. Sokoloff	2020-05-11	Nunavut: Kimmirut.	Canadian Geographical Names Data Base (CGNDB)	NAD83	Estimated uncertainty covers entire hamlet and harbour.
https://www.gbif.org/occurrence/1675817605	monocots	Poales	Cyperaceae	Carex nardina Fr.	Dutilly, Arthéme	1024	US				1936-08-28	Nunavut	Qikiqtaaluk Region	Baffin Island	Kimmirut	Lake Harbour [Kimmirut].	KM-1			secondary	62.84667	-69.87194	4000 m		P.C. Sokoloff	2020-05-11	Nunavut: Kimmirut.	Canadian Geographical Names Data Base (CGNDB)	NAD83	Estimated uncertainty covers entire hamlet and harbour.
https://www.gbif.org/occurrence/1675831153	monocots	Poales	Cyperaceae	Carex nardina Fr.	Dutilly, Arthéme	9120	US				1941-08-28	Nunavut	Qikiqtaaluk Region	Baffin Island	Kimmirut	Lake Harbour [Kimmirut].	KM-1			secondary	62.84667	-69.87194	4000 m		P.C. Sokoloff	2020-05-11	Nunavut: Kimmirut.	Canadian Geographical Names Data Base (CGNDB)	NAD83	Estimated uncertainty covers entire hamlet and harbour.
https://www.gbif.org/occurrence/1675970548	monocots	Poales	Cyperaceae	Carex scirpoidea Michx. subsp. scirpoidea	Dutilly, Arthéme	9123	US				1941-08-28	Nunavut	Qikiqtaaluk Region	Baffin Island	Kimmirut	Lake Harbour [Kimmirut].	KM-1			secondary	62.84667	-69.87194	4000 m		P.C. Sokoloff	2020-05-11	Nunavut: Kimmirut.	Canadian Geographical Names Data Base (CGNDB)	NAD83	Estimated uncertainty covers entire hamlet and harbour.
https://www.gbif.org/occurrence/1998327406	eudicots	Caryophyllales	Caryophyllaceae	Cerastium alpinum L.	Dutilly, Arthéme	1001	GH				1936-08-27	Nunavut	Qikiqtaaluk Region	Baffin Island	Kimmirut	Lake Harbour [Kimmirut].	KM-1	Archaen or precambrian (supposed) granite, gneiss.		secondary	62.84667	-69.87194	4000 m		P.C. Sokoloff	2020-05-11	Nunavut: Kimmirut.	Canadian Geographical Names Data Base (CGNDB)	NAD83	Estimated uncertainty covers entire hamlet and harbour.											GH 01742199
https://www.gbif.org/occurrence/1675984249	monocots	Poales	Cyperaceae	Eriophorum angustifolium Honck.	Dutilly, Arthéme	9119	US				1941-08-28	Nunavut	Qikiqtaaluk Region	Baffin Island	Kimmirut	Lake Harbour [Kimmirut].	KM-1			secondary	62.84667	-69.87194	4000 m		P.C. Sokoloff	2020-05-11	Nunavut: Kimmirut.	Canadian Geographical Names Data Base (CGNDB)	NAD83	Estimated uncertainty covers entire hamlet and harbour.
https://www.gbif.org/occurrence/1675835375	monocots	Poales	Cyperaceae	Eriophorum vaginatum subsp. spissum (Fernald) Hultén	Dutilly, Arthéme	1015	US				1936-08-27	Nunavut	Qikiqtaaluk Region	Baffin Island	Kimmirut	Lake Harbour [Kimmirut].	KM-1			secondary	62.84667	-69.87194	4000 m		P.C. Sokoloff	2020-05-11	Nunavut: Kimmirut.	Canadian Geographical Names Data Base (CGNDB)	NAD83	Estimated uncertainty covers entire hamlet and harbour.
https://www.gbif.org/occurrence/1804610376	eudicots	Asterales	Asteraceae	Hulteniella integrifolia (Richardson) Tzvelev	Dutilly, Arthéme	9112	CAN				1941-08-28	Nunavut	Qikiqtaaluk Region	Baffin Island	Kimmirut	Lake Harbour [Kimmirut].	KM-1	Precambrian, Granite, Gneiss.		secondary	62.84667	-69.87194	4000 m		J.M. Saarela	2018-11-13	Nunavut, Baffin Island, Kimmirut [formerly Lake Harbour].	Canadian Geographical Names Data Base (CGNDB)	NAD83	Estimated uncertainty covers entire hamlet and harbour area. Coordinates given on label are imprecise (62° 49' N, 69° 55' W).					CAN 10084620
https://www.gbif.org/occurrence/1804366703	monocots	Poales	Poaceae	Koeleria spicata (L.) Barberá, A.Quintanar, Soreng & P.M. Peterson	Dutilly, Arthéme	1029	CAN, US				1936-08-27	Nunavut	Qikiqtaaluk Region	Baffin Island	Kimmirut	Lake Harbour [Kimmirut].	KM-1	Archaean or precambrian (supposed) Granite, Gneiss.		secondary	62.84667	-69.87194	4000 m		J.M. Saarela	2018-11-13	Nunavut, Baffin Island, Kimmirut [formerly Lake Harbour].	Canadian Geographical Names Data Base (CGNDB)	NAD83	Estimated uncertainty covers entire hamlet and harbour area. Coordinates given on label are imprecise (62° 49' N, 69° 55' W).					CAN 10021464
https://www.gbif.org/occurrence/1804486978	monocots	Poales	Poaceae	Koeleria spicata (L.) Barberá, A.Quintanar, Soreng & P.M. Peterson	Dutilly, Arthéme	9128B	CAN				1941-08-28	Nunavut	Qikiqtaaluk Region	Baffin Island	Kimmirut	Lake Harbour [Kimmirut].	KM-1	Precambrian, Granite, Gneiss.		secondary	62.84667	-69.87194	4000 m		J.M. Saarela	2018-11-13	Nunavut, Baffin Island, Kimmirut [formerly Lake Harbour].	Canadian Geographical Names Data Base (CGNDB)	NAD83	Estimated uncertainty covers entire hamlet and harbour area. Coordinates given on label are imprecise (62° 49' N, 69° 55' W).					CAN 10021460
https://www.gbif.org/occurrence/1804598645	eudicots	Saxifragales	Saxifragaceae	Micranthes tenuis (Wahlenb.) Small	Dutilly, Arthéme	1060	CAN, QFA				1936-08-27	Nunavut	Qikiqtaaluk Region	Baffin Island	Kimmirut	Lake Harbour [Kimmirut].	KM-1	Archaean or precambrian (supposed) Granite, Gneiss.		secondary	62.84667	-69.87194	4000 m		J.M. Saarela	2018-11-13	Nunavut, Baffin Island, Kimmirut [formerly Lake Harbour].	Canadian Geographical Names Data Base (CGNDB)	NAD83	Estimated uncertainty covers entire hamlet and harbour area. Coordinates given on label are imprecise (62° 49' N, 69° 55' W).					CAN 10060029
https://www.gbif.org/occurrence/1804446833	eudicots	Lamiales	Orobanchaceae	Pedicularis flammea L.	Dutilly, Arthéme	1045a	CAN				1936-08-27	Nunavut	Qikiqtaaluk Region	Baffin Island	Kimmirut	Lake Harbour [Kimmirut].	KM-1	Archaean or precambrian (supposed) Granite, Gneiss.		secondary	62.84667	-69.87194	4000 m		J.M. Saarela	2018-11-13	Nunavut, Baffin Island, Kimmirut [formerly Lake Harbour].	Canadian Geographical Names Data Base (CGNDB)	NAD83	Estimated uncertainty covers entire hamlet and harbour area. Coordinates given on label are imprecise (62° 49' N, 69° 55' W).					CAN 10081045
https://www.gbif.org/occurrence/1804513222	eudicots	Lamiales	Orobanchaceae	Pedicularis lanata Willd. ex Cham. & Schltdl.	Dutilly, Arthéme	1045	CAN				1936-08-27	Nunavut	Qikiqtaaluk Region	Baffin Island	Kimmirut	Lake Harbour [Kimmirut].	KM-1	Archaean or precambrian (supposed) Granite, Gneiss.		secondary	62.84667	-69.87194	4000 m		J.M. Saarela	2018-11-13	Nunavut, Baffin Island, Kimmirut [formerly Lake Harbour].	Canadian Geographical Names Data Base (CGNDB)	NAD83	Estimated uncertainty covers entire hamlet and harbour area. Coordinates given on label are imprecise (62° 49' N, 69° 55' W).					CAN 10080233
https://www.gbif.org/occurrence/1804501894	eudicots	Caryophyllales	Caryophyllaceae	Silene involucrata (Cham. & Schltdl.) Bocquet subsp. involucrata	Dutilly, Arthéme	1025	CAN				1936-08-27	Nunavut	Qikiqtaaluk Region	Baffin Island	Kimmirut	Lake Harbour [Kimmirut].	KM-1	Archaean or precambrian (supposed) Granite, Gneiss.		secondary	62.84667	-69.87194	4000 m		P.C. Sokoloff	2020-05-11	Nunavut: Kimmirut.	Canadian Geographical Names Data Base (CGNDB)	NAD83	Estimated uncertainty covers entire hamlet and harbour.					CAN 10045077
https://www.gbif.org/occurrence/1248730944	eudicots	Lamiales	Orobanchaceae	Pedicularis flammea L.	Dutilly, Arthéme	9105	QFA	Bernard, Jean-Paul	1973		1941-08-28	Nunavut	Qikiqtaaluk Region	Baffin Island	Kimmirut	Lake Harbour [Kimmirut].	KM-1	Precambrian, Granite, Gneiss.		secondary	62.84667	-69.87194	4000 m		P.C. Sokoloff	2020-05-11	Nunavut: Kimmirut.	Canadian Geographical Names Data Base (CGNDB)	NAD83	Estimated uncertainty covers entire hamlet and harbour.
https://www.gbif.org/occurrence/1248730964	eudicots	Lamiales	Orobanchaceae	Pedicularis flammea L.	Dutilly, Arthéme	9107	QFA	Bernard, Jean-Paul	1973		1941-08-28	Nunavut	Qikiqtaaluk Region	Baffin Island	Kimmirut	Lake Harbour [Kimmirut].	KM-1	Precambrian, Granite, Gneiss.		secondary	62.84667	-69.87194	4000 m		P.C. Sokoloff	2020-05-11	Nunavut: Kimmirut.	Canadian Geographical Names Data Base (CGNDB)	NAD83	Estimated uncertainty covers entire hamlet and harbour.
https://www.gbif.org/occurrence/1248731030	eudicots	Lamiales	Orobanchaceae	Pedicularis lapponica L.	Dutilly, Arthéme	9104	QFA	Bernard, Jean-Paul	1973		1941-08-28	Nunavut	Qikiqtaaluk Region	Baffin Island	Kimmirut	Lake Harbour [Kimmirut].	KM-1	Precambrian, Granite, Gneiss.		secondary	62.84667	-69.87194	4000 m		P.C. Sokoloff	2020-05-11	Nunavut: Kimmirut.	Canadian Geographical Names Data Base (CGNDB)	NAD83	Estimated uncertainty covers entire hamlet and harbour.
https://www.gbif.org/occurrence/473253365	monocots	Poales	Cyperaceae	Carex scirpoidea Michx. subsp. scirpoidea	Dutilly, Arthéme	1018	MT	Dunlop, Debra A.	1990		1936-07-27 - 1936-07-28	Nunavut	Qikiqtaaluk Region	Baffin Island	Kimmirut	Lake Harbour [Kimmirut].	KM-1	Precambrian, granite and gneiss		secondary	62.84667	-69.87194	4000 m		P.C. Sokoloff	2020-05-11	Nunavut: Kimmirut.	Canadian Geographical Names Data Base (CGNDB)	NAD83	Estimated uncertainty covers entire hamlet and harbour.																			MT00106790
https://www.gbif.org/occurrence/1248750151	monocots	Alismatales	Tofieldiaceae	Tofieldia pusilla (Michx.) Pers.	Dutilly, Arthéme	9101	QFA	Herbier Louis-Marie	2015		1941-08-28	Nunavut	Qikiqtaaluk Region	Baffin Island	Kimmirut	Lake Harbour [Kimmirut].	KM-1	Precambrian, Granite, Gneiss.		secondary	62.84667	-69.87194	4000 m		P.C. Sokoloff	2020-05-11	Nunavut: Kimmirut.	Canadian Geographical Names Data Base (CGNDB)	NAD83	Estimated uncertainty covers entire hamlet and harbour.
	eudicots	Brassicales	Brassicaceae	Arabis alpina L.	Dutilly, Arthéme	993	DAO	Al-Shehbaz, I.A.; Warwick, S.I.	October 2010	Arabis alpina L., Ihsan A. Al-Shehbaz, 2011-10; Arabis alpina L., G.A. Mulligan, 1990; Arabis alpina L., Pere Artheme Dutilly	1936-08-27	Nunavut	Qikiqtaaluk Region	Baffin Island	Kimmirut	Lake Harbour [Kimmirut].	KM-1			secondary	62.84667	-69.87194	4000 m		P.C. Sokoloff	2020-05-11	Nunavut: Kimmirut.	Canadian Geographical Names Data Base (CGNDB)	NAD83	Estimated uncertainty covers entire hamlet and harbour.									563408
	monocots	Poales	Poaceae	Arctagrostis latifolia (R.Br.) Griseb. subsp. latifolia	Dutilly, Arthéme	1014	QFA, 2 ex, US, 2 ex	Saarela, Jeffery M.	2017	Arctagrostis latifolia	1936-08-27	Nunavut	Qikiqtaaluk Region	Baffin Island	Kimmirut	Lake Harbour [Kimmirut].	KM-1			secondary	62.84667	-69.87194	4000 m		P.C. Sokoloff	2020-05-11	Nunavut: Kimmirut.	Canadian Geographical Names Data Base (CGNDB)	NAD83	Estimated uncertainty covers entire hamlet and harbour.
https://www.gbif.org/occurrence/1248743974	eudicots	Rosales	Rosaceae	Dryas integrifolia Vahl subsp. integrifolia	Dutilly, Arthéme	1040	QFA	Gillespie, Lynn JH.	29618		1936-08-27	Nunavut	Qikiqtaaluk Region	Baffin Island	Kimmirut	Lake Harbour [Kimmirut].	KM-1			secondary	62.84667	-69.87194	4000 m		P.C. Sokoloff	2020-05-11	Nunavut: Kimmirut.	Canadian Geographical Names Data Base (CGNDB)	NAD83	Estimated uncertainty covers entire hamlet and harbour.
	monocots	Alismatales	Tofieldiaceae	Tofieldia pusilla (Michx.) Pers.	Dutilly, Arthéme	1063b	MT	Gillespie, Lynn JH.	2022	Tofieldia pusilla (G Hall), Tofieldia pusilla (B. Boivin), Tofieldia palustris (A. Dutilly)	1936-08-27	Nunavut	Qikiqtaaluk Region	Baffin Island	Kimmirut	Lake Harbour [Kimmirut].	KM-5	Archaean or precambrian (supposed) granite, gneiss		secondary	62.84667	-69.87194	4000 m		J.M. Saarela	2018-11-13	Nunavut, Baffin Island, Kimmirut [formerly Lake Harbour].	Canadian Geographical Names Data Base (CGNDB)	NAD83	Estimated uncertainty covers entire hamlet and harbour area. Coordinates given on label are imprecise (62° 49' N, 69° 55' W).																			MT00203784
	eudicots	Ericales	Ericaceae	Cassiope tetragona (L.) D.Don subsp. tetragona	Dutilly, Arthéme	1485	MT	Gillespie, Lynn J.; Levin, G.A.	2022	Cassiope tetragona subsp. tetragona (G.D. Walker, 1998), Cassiope tetragona	1936-09-15	Nunavut	Qikiqtaaluk Region	Baffin Island	Kimmirut	Lake Harbour [Kimmirut].	KM-6	Archaean or precambrian (supposed) granite, gneiss		secondary	62.84667	-69.87194	4000 m		J.M. Saarela	2018-11-13	Nunavut, Baffin Island, Kimmirut [formerly Lake Harbour].	Canadian Geographical Names Data Base (CGNDB)	NAD83	Estimated uncertainty covers entire hamlet and harbour area. Coordinates given on label are imprecise (62° 49' N, 69° 55' W).																			MT
	eudicots	Malpighiales	Salicaceae	Salix calcicola Fernald & Wiegand	Dutilly, Arthéme	1062	MT	Gillespie, Lynn J.; Levin, G.A.	2022	Salix calcicola (Dutilly)	1936-08-27	Nunavut	Qikiqtaaluk Region	Baffin Island	Kimmirut	Lake Harbour [Kimmirut].	KM-2			secondary	62.84667	-69.87194	4000 m		J.M. Saarela	2018-11-13	Nunavut, Baffin Island, Kimmirut [formerly Lake Harbour].	Canadian Geographical Names Data Base (CGNDB)	NAD83	Estimated uncertainty covers entire hamlet and harbour area. Coordinates given on label are imprecise (62° 49' N, 69° 55' W).																			MT
	eudicots	Malpighiales	Salicaceae	Salix glauca var. cordifolia (Pursh) Dorn	Dutilly, Arthéme	9144	MT	Gillespie, Lynn J.; Levin, G.A.	2022	Salix cordifolia callicarpea	1941-08-28	Nunavut	Qikiqtaaluk Region	Baffin Island	Kimmirut	Lake Harbour [Kimmirut].	KM-3			secondary	62.84667	-69.87194	4000 m		J.M. Saarela	2018-11-13	Nunavut, Baffin Island, Kimmirut [formerly Lake Harbour].	Canadian Geographical Names Data Base (CGNDB)	NAD83	Estimated uncertainty covers entire hamlet and harbour area. Coordinates given on label are imprecise (62° 49' N, 69° 55' W).																			MT
	eudicots	Saxifragales	Saxifragaceae	Saxifraga paniculata Mill.	Dutilly, Arthéme	1043a	MT	Gillespie, Lynn J.; Levin, G.A.	2022	Saxifraga aizoon var. neogaea f. frigida (E. Rouleau, 1944), Saxifraga aizoon (Dutilly)	1936-08-27	Nunavut	Qikiqtaaluk Region	Baffin Island	Kimmirut	Lake Harbour [Kimmirut].	KM-7	Archaean or precambrian (supposed) granite, gneiss		secondary	62.84667	-69.87194	4000 m		J.M. Saarela	2018-11-13	Nunavut, Baffin Island, Kimmirut [formerly Lake Harbour].	Canadian Geographical Names Data Base (CGNDB)	NAD83	Estimated uncertainty covers entire hamlet and harbour area. Coordinates given on label are imprecise (62° 49' N, 69° 55' W).																			MT
https://www.gbif.org/occurrence/1248703543	eudicots	Brassicales	Brassicaceae	Eutrema edwardsii R.Br.	Dutilly, Arthéme	9096	QFA	Lepage, Ernest			1941-08-28	Nunavut	Qikiqtaaluk Region	Baffin Island	Kimmirut	Lake Harbour [Kimmirut].	KM-1	Precambrian, Granite, Gneiss.		secondary	62.84667	-69.87194	4000 m		P.C. Sokoloff	2020-05-11	Nunavut: Kimmirut.	Canadian Geographical Names Data Base (CGNDB)	NAD83	Estimated uncertainty covers entire hamlet and harbour.
https://www.gbif.org/occurrence/1248748828	eudicots	Saxifragales	Saxifragaceae	Saxifraga aizoides L.	Dutilly, Arthéme	9091	QFA	Lepage, Ernest			1941-08-28	Nunavut	Qikiqtaaluk Region	Baffin Island	Kimmirut	Lake Harbour [Kimmirut].	KM-1	Granite, Gneiss, Precambrian.		secondary	62.84667	-69.87194	4000 m		P.C. Sokoloff	2020-05-11	Nunavut: Kimmirut.	Canadian Geographical Names Data Base (CGNDB)	NAD83	Estimated uncertainty covers entire hamlet and harbour.
https://www.gbif.org/occurrence/1804394323	eudicots	Caryophyllales	Caryophyllaceae	Silene involucrata (Cham. & Schltdl.) Bocquet subsp. involucrata	Dutilly, Arthéme	1025	CAN	Morton, John K.			1936-08-27	Nunavut	Qikiqtaaluk Region	Baffin Island	Kimmirut	Lake Harbour [Kimmirut].	KM-1	Archaean or precambrian (supposed) Granite, Gneiss.		secondary	62.84667	-69.87194	4000 m		P.C. Sokoloff	2020-05-11	Nunavut: Kimmirut.	Canadian Geographical Names Data Base (CGNDB)	NAD83	Estimated uncertainty covers entire hamlet and harbour.					CAN 10045081
https://www.gbif.org/occurrence/1248743989	eudicots	Rosales	Rosaceae	Dryas integrifolia Vahl subsp. integrifolia	Dutilly, Arthéme	1044	MT, QFA	non précisé			1936-08-27	Nunavut	Qikiqtaaluk Region	Baffin Island	Kimmirut	Lake Harbour [Kimmirut].	KM-1			secondary	62.84667	-69.87194	4000 m		P.C. Sokoloff	2020-05-11	Nunavut: Kimmirut.	Canadian Geographical Names Data Base (CGNDB)	NAD83	Estimated uncertainty covers entire hamlet and harbour.																			MT00201649
https://www.gbif.org/occurrence/1248748807	eudicots	Saxifragales	Saxifragaceae	Saxifraga aizoides L.	Dutilly, Arthéme	1060	QFA	non précisé			1936-08-27	Nunavut	Qikiqtaaluk Region	Baffin Island	Kimmirut	Lake Harbour [Kimmirut].	KM-1			secondary	62.84667	-69.87194	4000 m		P.C. Sokoloff	2020-05-11	Nunavut: Kimmirut.	Canadian Geographical Names Data Base (CGNDB)	NAD83	Estimated uncertainty covers entire hamlet and harbour.
https://www.gbif.org/occurrence/1248748908	eudicots	Saxifragales	Saxifragaceae	Saxifraga cespitosa L.	Dutilly, Arthéme	1020	QFA	non précisé			1936-08-27	Nunavut	Qikiqtaaluk Region	Baffin Island	Kimmirut	Lake Harbour [Kimmirut].	KM-1			secondary	62.84667	-69.87194	4000 m		P.C. Sokoloff	2020-05-11	Nunavut: Kimmirut.	Canadian Geographical Names Data Base (CGNDB)	NAD83	Estimated uncertainty covers entire hamlet and harbour.
https://www.gbif.org/occurrence/1248749137	eudicots	Saxifragales	Saxifragaceae	Saxifraga tricuspidata Rottb.	Dutilly, Arthéme	1043	QFA	non précisé			1936-08-27	Nunavut	Qikiqtaaluk Region	Baffin Island	Kimmirut	Lake Harbour [Kimmirut].	KM-1			secondary	62.84667	-69.87194	4000 m		P.C. Sokoloff	2020-05-11	Nunavut: Kimmirut.	Canadian Geographical Names Data Base (CGNDB)	NAD83	Estimated uncertainty covers entire hamlet and harbour.
https://www.gbif.org/occurrence/1248749112	eudicots	Saxifragales	Saxifragaceae	Saxifraga tricuspidata Rottb.	Dutilly, Arthéme	9093	QFA	non précisé			1941-08-28	Nunavut	Qikiqtaaluk Region	Baffin Island	Kimmirut	Lake Harbour [Kimmirut].	KM-1	Precambrian, Granite, Gneiss.		secondary	62.84667	-69.87194	4000 m		P.C. Sokoloff	2020-05-11	Nunavut: Kimmirut.	Canadian Geographical Names Data Base (CGNDB)	NAD83	Estimated uncertainty covers entire hamlet and harbour.
	eudicots	Rosales	Rosaceae	Potentilla hyparctica subsp. elatior (Abrom.) Elven & D.F. Murray	Dutilly, Arthéme	1008	MIN	Sokoloff, Paul C.	2022	Potentilla emarginata (Dutilly)	1939-07-22	Nunavut	Qikiqtaaluk Region	Baffin Island	Kimmirut	Lake Harbour [Kimmirut].	KM-1			secondary	62.84667	-69.87194	4000 m		J.M. Saarela	2018-11-13	Nunavut, Baffin Island, Kimmirut [formerly Lake Harbour].	Canadian Geographical Names Data Base (CGNDB)	NAD83	Estimated uncertainty covers entire hamlet and harbour area. Coordinates given on label are imprecise (62° 49' N, 69° 55' W).																	1384085
	eudicots	Saxifragales	Saxifragaceae	Saxifraga aizoides L.	Dutilly, Arthéme	996a	MIN	Sokoloff, Paul C.	2022	Saxifraga aizoides (Dutilly)	1939-07-22	Nunavut	Qikiqtaaluk Region	Baffin Island	Kimmirut	Lake Harbour [Kimmirut].	KM-1			secondary	62.84667	-69.87194	4000 m		J.M. Saarela	2018-11-13	Nunavut, Baffin Island, Kimmirut [formerly Lake Harbour].	Canadian Geographical Names Data Base (CGNDB)	NAD83	Estimated uncertainty covers entire hamlet and harbour area. Coordinates given on label are imprecise (62° 49' N, 69° 55' W).																	1382036
https://www.gbif.org/occurrence/1804529458	eudicots	Asterales	Asteraceae	Antennaria monocephala subsp. angustata (Greene) Hultén	Dutilly, Arthéme	991	CAN	Saarela, Jeffery M.	2018		1936-08-27	Nunavut	Qikiqtaaluk Region	Baffin Island	Kimmirut	Lake Harbour [Kimmirut].	KM-1	Archaean or precambrian (supposed) Granite, Gneiss.		secondary	62.84667	-69.87194	4000 m		J.M. Saarela	2018-11-13	Nunavut, Baffin Island, Kimmirut [formerly Lake Harbour].	Canadian Geographical Names Data Base (CGNDB)	NAD83	Estimated uncertainty covers entire hamlet and harbour area. Coordinates given on label are imprecise (62° 49' N, 69° 55' W).					CAN 10083130
https://www.gbif.org/occurrence/1804372890	monilophytes	Equisetales	Equisetaceae	Equisetum variegatum Schleich. ex F.Weber & D.Mohr subsp. variegatum	Dutilly, Arthéme	1052	CAN, QFA	Saarela, Jeffery M.	2017		1936-08-27	Nunavut	Qikiqtaaluk Region	Baffin Island	Kimmirut	Lake Harbour [Kimmirut].	KM-1	Archaean or precambrian (supposed) Granite, Gneiss.		secondary	62.84667	-69.87194	4000 m		J.M. Saarela	2018-11-13	Nunavut, Baffin Island, Kimmirut [formerly Lake Harbour].	Canadian Geographical Names Data Base (CGNDB)	NAD83	Estimated uncertainty covers entire hamlet and harbour area. Coordinates given on label are imprecise (62° 49' N, 69° 55' W).					CAN 10004986
https://www.gbif.org/occurrence/1804414253	lycophytes	Lycopodiales	Lycopodiaceae	Huperzia arctica Sipliv.	Dutilly, Arthéme	1058	CAN, QFA	Saarela, Jeffery M.	2018		1936-08-27	Nunavut	Qikiqtaaluk Region	Baffin Island	Kimmirut	Lake Harbour [Kimmirut].	KM-1	Archaean or precambrian (supposed) Granite, Gniess.		secondary	62.84667	-69.87194	4000 m		J.M. Saarela	2018-11-13	Nunavut, Baffin Island, Kimmirut [formerly Lake Harbour].	Canadian Geographical Names Data Base (CGNDB)	NAD83	Estimated uncertainty covers entire hamlet and harbour area. Coordinates given on label are imprecise (62° 49' N, 69° 55' W).					CAN 10003914
https://www.gbif.org/occurrence/1804574416	lycophytes	Lycopodiales	Lycopodiaceae	Huperzia arctica Sipliv.	Dutilly, Arthéme	1063	CAN	Saarela, Jeffery M.	2018		1936-08-27	Nunavut	Qikiqtaaluk Region	Baffin Island	Kimmirut	Lake Harbour [Kimmirut].	KM-1	Archaean or precambrian (supposed) Granite, Gniess.		secondary	62.84667	-69.87194	4000 m		J.M. Saarela	2018-11-13	Nunavut, Baffin Island, Kimmirut [formerly Lake Harbour].	Canadian Geographical Names Data Base (CGNDB)	NAD83	Estimated uncertainty covers entire hamlet and harbour area. Coordinates given on label are imprecise (62° 49' N, 69° 55' W).					CAN 10003884
https://www.gbif.org/occurrence/1804397570	lycophytes	Lycopodiales	Lycopodiaceae	Spinulum annotinum (L.) A.Haines	Dutilly, Arthéme	1054	CAN	Saarela, Jeffery M.	2017		1936-08-27	Nunavut	Qikiqtaaluk Region	Baffin Island	Kimmirut	Lake Harbour [Kimmirut].	KM-1	Archaean or precambrian (supposed) Garnite, Gniess.		secondary	62.84667	-69.87194	4000 m		J.M. Saarela	2018-11-13	Nunavut, Baffin Island, Kimmirut [formerly Lake Harbour].	Canadian Geographical Names Data Base (CGNDB)	NAD83	Estimated uncertainty covers entire hamlet and harbour area. Coordinates given on label are imprecise (62° 49' N, 69° 55' W).					CAN 10004080
https://www.gbif.org/occurrence/1804385967	monocots	Poales	Juncaceae	Oreojuncus trifidus (L.) Záv.Drábk. & Kirschner	Dutilly, Arthéme	1031	CAN	Saarela, Jeffery M.	2017		1936-08-27	Nunavut	Qikiqtaaluk Region	Baffin Island	Kimmirut	Lake Harbour [Kimmirut].	KM-1	Archaean or precambrian (supposed) Granite, Gneiss.		secondary	62.84667	-69.87194	4000 m		P.C. Sokoloff	2020-05-11	Nunavut: Kimmirut.	Canadian Geographical Names Data Base (CGNDB)	NAD83	Estimated uncertainty covers entire hamlet and harbour.					CAN 10041319
https://www.gbif.org/occurrence/1804383699	monocots	Poales	Poaceae	Poa alpina L.	Dutilly, Arthéme	9127	CAN	Saarela, Jeffery M.			1941-08-28	Nunavut	Qikiqtaaluk Region	Baffin Island	Kimmirut	Lake Harbour [Kimmirut].	KM-1	Precambrian, granite, gneiss.		secondary	62.84667	-69.87194	4000 m		J.M. Saarela	2018-11-13	Nunavut, Baffin Island, Kimmirut [formerly Lake Harbour].	Canadian Geographical Names Data Base (CGNDB)	NAD83	Estimated uncertainty covers entire hamlet and harbour area. Coordinates given on label are imprecise (62° 49' N, 69° 55' W).					CAN 10015695
https://www.gbif.org/occurrence/1978794079	monocots	Poales	Poaceae	Poa alpina L.	Dutilly, Arthéme	9127	QFA	Saarela, Jeffery M.	2017		1941-08-28	Nunavut	Qikiqtaaluk Region	Baffin Island	Kimmirut	Lake Harbour [Kimmirut].	KM-1	Precambrian, Granite, Gneiss		secondary	62.84667	-69.87194	4000 m		P.C. Sokoloff	2020-05-11	Nunavut: Kimmirut.	Canadian Geographical Names Data Base (CGNDB)	NAD83	Estimated uncertainty covers entire hamlet and harbour.
https://www.gbif.org/occurrence/1978791718	monocots	Poales	Poaceae	Poa alpina L.	Dutilly, Arthéme	9128	QFA	Saarela, Jeffery M.	2017		1941-08-28	Nunavut	Qikiqtaaluk Region	Baffin Island	Kimmirut	Lake Harbour [Kimmirut].	KM-1	Precambrian, Granite, Gneiss		secondary	62.84667	-69.87194	4000 m		P.C. Sokoloff	2020-05-11	Nunavut: Kimmirut.	Canadian Geographical Names Data Base (CGNDB)	NAD83	Estimated uncertainty covers entire hamlet and harbour.
https://www.gbif.org/occurrence/1978794082	monocots	Poales	Poaceae	Poa alpina L.	Dutilly, Arthéme	9128	QFA	Saarela, Jeffery M.	2017		1941-08-28	Nunavut	Qikiqtaaluk Region	Baffin Island	Kimmirut	Lake Harbour [Kimmirut].	KM-1	Precambrian, Granite, Gneiss		secondary	62.84667	-69.87194	4000 m		P.C. Sokoloff	2020-05-11	Nunavut: Kimmirut.	Canadian Geographical Names Data Base (CGNDB)	NAD83	Estimated uncertainty covers entire hamlet and harbour.
https://www.gbif.org/occurrence/1804503369	monocots	Poales	Poaceae	Poa arctica R.Br. subsp. arctica	Dutilly, Arthéme	9128D	CAN	Saarela, Jeffery M.	2017		1941-08-28	Nunavut	Qikiqtaaluk Region	Baffin Island	Kimmirut	Lake Harbour [Kimmirut].	KM-1	Precambrian, Granite, Gneiss.		secondary	62.84667	-69.87194	4000 m		J.M. Saarela	2018-11-13	Nunavut, Baffin Island, Kimmirut [formerly Lake Harbour].	Canadian Geographical Names Data Base (CGNDB)	NAD83	Estimated uncertainty covers entire hamlet and harbour area. Coordinates given on label are imprecise (62° 49' N, 69° 55' W).					CAN 10017445
https://www.gbif.org/occurrence/1804414024	monocots	Poales	Poaceae	Poa glauca Vahl subsp. glauca	Dutilly, Arthéme	990a	CAN	Saarela, Jeffery M.	2017		1936-08-27	Nunavut	Qikiqtaaluk Region	Baffin Island	Kimmirut	Lake Harbour [Kimmirut].	KM-1	Archaean or precambrian (supposed) Granite, Gneiss.		secondary	62.84667	-69.87194	4000 m		J.M. Saarela	2018-11-13	Nunavut, Baffin Island, Kimmirut [formerly Lake Harbour].	Canadian Geographical Names Data Base (CGNDB)	NAD83	Estimated uncertainty covers entire hamlet and harbour area. Coordinates given on label are imprecise (62° 49' N, 69° 55' W).					CAN 10016511
https://www.gbif.org/occurrence/1804391924	eudicots	Rosales	Rosaceae	Potentilla hyparctica subsp. elatior (Abrom.) Elven & D.F. Murray	Dutilly, Arthéme	1008	CAN	Saarela, Jeffery M.	2017		1936-08-27	Nunavut	Qikiqtaaluk Region	Baffin Island	Kimmirut	Lake Harbour [Kimmirut].	KM-1	Archaean or precambrian (supposed) Granite, Gneiss.		secondary	62.84667	-69.87194	4000 m		J.M. Saarela	2018-11-13	Nunavut, Baffin Island, Kimmirut [formerly Lake Harbour].	Canadian Geographical Names Data Base (CGNDB)	NAD83	Estimated uncertainty covers entire hamlet and harbour area. Coordinates given on label are imprecise (62° 49' N, 69° 55' W).					CAN 10063393
https://www.gbif.org/occurrence/1804566518	eudicots	Rosales	Rosaceae	Potentilla hyparctica subsp. elatior (Abrom.) Elven & D.F. Murray	Dutilly, Arthéme	1008	CAN	Saarela, Jeffery M.	2017		1936-08-27	Nunavut	Qikiqtaaluk Region	Baffin Island	Kimmirut	Lake Harbour [Kimmirut].	KM-1	Archaean or precambrian (supposed) Granite, Gneiss.		secondary	62.84667	-69.87194	4000 m		J.M. Saarela	2018-11-13	Nunavut, Baffin Island, Kimmirut [formerly Lake Harbour].	Canadian Geographical Names Data Base (CGNDB)	NAD83	Estimated uncertainty covers entire hamlet and harbour area. Coordinates given on label are imprecise (62° 49' N, 69° 55' W).					CAN 10063348
	eudicots	Carophyllales	Plumbaginaceae	Armeria scabra Pall. ex Roem. & Schult.	Dutilly, Arthéme	1027	QFA	Sokoloff, Paul C.	2017	Statice labradorica	1936-08-27	Nunavut	Qikiqtaaluk Region	Baffin Island	Kimmirut	Lake Harbour [Kimmirut].	KM-1			secondary	62.84667	-69.87194	4000 m		P.C. Sokoloff	2020-05-11	Nunavut: Kimmirut.	Canadian Geographical Names Data Base (CGNDB)	NAD83	Estimated uncertainty covers entire hamlet and harbour.
https://www.gbif.org/occurrence/1804600585	eudicots	Asterales	Asteraceae	Arnica angustifolia Vahl subsp. angustifolia	Dutilly, Arthéme	1006	CAN	Sokoloff, Paul C.	2017		1936-08-27	Nunavut	Qikiqtaaluk Region	Baffin Island	Kimmirut	Lake Harbour [Kimmirut].	KM-1	Archaean or precambrian (supposed) Granite, Gneiss.		secondary	62.84667	-69.87194	4000 m		J.M. Saarela	2018-11-13	Nunavut, Baffin Island, Kimmirut [formerly Lake Harbour].	Canadian Geographical Names Data Base (CGNDB)	NAD83	Estimated uncertainty covers entire hamlet and harbour area. Coordinates given on label are imprecise (62° 49' N, 69° 55' W).					CAN 10082834
https://www.gbif.org/occurrence/1248696339	eudicots	Asterales	Asteraceae	Arnica angustifolia Vahl subsp. angustifolia	Dutilly, Arthéme	1007	QFA	Sokoloff, Paul C.	2017	Arnica alpina	1941-08-27	Nunavut	Qikiqtaaluk Region	Baffin Island	Kimmirut	Lake Harbour [Kimmirut].	KM-1	Precambrian, Granite, Gneiss		secondary	62.84667	-69.87194	4000 m		P.C. Sokoloff	2020-05-11	Nunavut: Kimmirut.	Canadian Geographical Names Data Base (CGNDB)	NAD83	Estimated uncertainty covers entire hamlet and harbour.
	eudicots	Carophyllales	Polygonaceae	Bistorta vivipara (L.) Delarbre	Dutilly, Arthéme	1002	QFA	Sokoloff, Paul C.	2017	Polygonum viviparum	1936-08-27	Nunavut	Qikiqtaaluk Region	Baffin Island	Kimmirut	Lake Harbour [Kimmirut].	KM-1			secondary	62.84667	-69.87194	4000 m		P.C. Sokoloff	2020-05-11	Nunavut: Kimmirut.	Canadian Geographical Names Data Base (CGNDB)	NAD83	Estimated uncertainty covers entire hamlet and harbour.
https://www.gbif.org/occurrence/1978791362	eudicots	Ericales	Ericaceae	Cassiope tetragona (L.) D.Don subsp. tetragona	Dutilly, Arthéme	1058	QFA	Sokoloff, Paul C.	2017		1936-08-27	Nunavut	Qikiqtaaluk Region	Baffin Island	Kimmirut	Lake Harbour [Kimmirut].	KM-1			secondary	62.84667	-69.87194	4000 m		P.C. Sokoloff	2020-05-11	Nunavut: Kimmirut.	Canadian Geographical Names Data Base (CGNDB)	NAD83	Estimated uncertainty covers entire hamlet and harbour.
https://www.gbif.org/occurrence/1978794919	eudicots	Ericales	Ericaceae	Cassiope tetragona (L.) D.Don subsp. tetragona	Dutilly, Arthéme	9131	QFA	Sokoloff, Paul C.	2017	Cassiope tetragona	1941-08-28	Nunavut	Qikiqtaaluk Region	Baffin Island	Kimmirut	Lake Harbour [Kimmirut].	KM-1	Precambrian, Granite, Gneiss		secondary	62.84667	-69.87194	4000 m		P.C. Sokoloff	2020-05-11	Nunavut: Kimmirut.	Canadian Geographical Names Data Base (CGNDB)	NAD83	Estimated uncertainty covers entire hamlet and harbour.
https://www.gbif.org/occurrence/1883449645	eudicots	Caryophyllales	Caryophyllaceae	Cherleria biflora (L.) A.J.Moore & Dillenb.	Dutilly, Arthéme	1099	CAN	Sokoloff, Paul C.	2020	!PJ Scott	1936-08-27	Nunavut	Qikiqtaaluk Region	Baffin Island	Kimmirut	Lake Harbour [Kimmirut].	KM-1	Archaen or precambrian (supposed) granite, gneiss.		secondary	62.84667	-69.87194	4000 m		P.C. Sokoloff	2020-05-11	Nunavut: Kimmirut.	Canadian Geographical Names Data Base (CGNDB)	NAD83	Estimated uncertainty covers entire hamlet and harbour.					CAN 10046774
	eudicots	Asterales	Asteraceae	Erigeron humilis Graham	Dutilly, Arthéme	1041	QFA	Sokoloff, Paul C.	2017	Erigeron unalaschkensis	1936-08-27	Nunavut	Qikiqtaaluk Region	Baffin Island	Kimmirut	Lake Harbour [Kimmirut].	KM-1			secondary	62.84667	-69.87194	4000 m		P.C. Sokoloff	2020-05-11	Nunavut: Kimmirut.	Canadian Geographical Names Data Base (CGNDB)	NAD83	Estimated uncertainty covers entire hamlet and harbour.
https://www.gbif.org/occurrence/1804541899	eudicots	Asterales	Asteraceae	Hulteniella integrifolia (Richardson) Tzvelev	Dutilly, Arthéme	998	CAN, QFA	Sokoloff, Paul C.	2017		1936-08-27	Nunavut	Qikiqtaaluk Region	Baffin Island	Kimmirut	Lake Harbour [Kimmirut].	KM-1	Archaean or precambrian (supposed) Granite, Gneiss.		secondary	62.84667	-69.87194	4000 m		J.M. Saarela	2018-11-13	Nunavut, Baffin Island, Kimmirut [formerly Lake Harbour].	Canadian Geographical Names Data Base (CGNDB)	NAD83	Estimated uncertainty covers entire hamlet and harbour area. Coordinates given on label are imprecise (62° 49' N, 69° 55' W).						CAN 107795
https://www.gbif.org/occurrence/1978794347	eudicots	Carophyllales	Polygonaceae	Oxyria digyna Hill	Dutilly, Arthéme	9085	QFA	Sokoloff, Paul C.	2017	Stet! PCS 2017	1941-08-28	Nunavut	Qikiqtaaluk Region	Baffin Island	Kimmirut	Lake Harbour [Kimmirut].	KM-1	Precambrian, Granite, Gneiss		secondary	62.84667	-69.87194	4000 m		P.C. Sokoloff	2020-05-11	Nunavut: Kimmirut.	Canadian Geographical Names Data Base (CGNDB)	NAD83	Estimated uncertainty covers entire hamlet and harbour.
https://www.gbif.org/occurrence/1978799664	eudicots	Ericales	Ericaceae	Phyllodoce caerulea (L.) Bab.	Dutilly, Arthéme	9133	QFA	Sokoloff, Paul C.	2017	Stet! PCS 2017	1941-08-28	Nunavut	Qikiqtaaluk Region	Baffin Island	Kimmirut	Lake Harbour [Kimmirut].	KM-1	Precambrian, Granite, Gneiss		secondary	62.84667	-69.87194	4000 m		P.C. Sokoloff	2020-05-11	Nunavut: Kimmirut.	Canadian Geographical Names Data Base (CGNDB)	NAD83	Estimated uncertainty covers entire hamlet and harbour.
https://www.gbif.org/occurrence/1978794865	eudicots	Ericales	Ericaceae	Pyrola grandiflora Radius	Dutilly, Arthéme	9110	QFA	Sokoloff, Paul C.	2017	Pyrola grandiflora	1941-08-28	Nunavut	Qikiqtaaluk Region	Baffin Island	Kimmirut	Lake Harbour [Kimmirut].	KM-1	Precambrian, Granite, Gneiss		secondary	62.84667	-69.87194	4000 m		P.C. Sokoloff	2020-05-11	Nunavut: Kimmirut.	Canadian Geographical Names Data Base (CGNDB)	NAD83	Estimated uncertainty covers entire hamlet and harbour.
https://www.gbif.org/occurrence/1978799642	eudicots	Ericales	Ericaceae	Rhododendron lapponicum (L.) Wahlenb.	Dutilly, Arthéme	9132	QFA	Sokoloff, Paul C.	2017	Stet! PCS 2017	1941-08-28	Nunavut	Qikiqtaaluk Region	Baffin Island	Kimmirut	Lake Harbour [Kimmirut].	KM-1	Precambrian, Granite, Gneiss		secondary	62.84667	-69.87194	4000 m		P.C. Sokoloff	2020-05-11	Nunavut: Kimmirut.	Canadian Geographical Names Data Base (CGNDB)	NAD83	Estimated uncertainty covers entire hamlet and harbour.
https://www.gbif.org/occurrence/1804399989	eudicots	Saxifragales	Saxifragaceae	Saxifraga aizoides L.	Dutilly, Arthéme	966a	CAN	Sokoloff, Paul C.	2017		1936-08-27	Nunavut	Qikiqtaaluk Region	Baffin Island	Kimmirut	Lake Harbour [Kimmirut].	KM-1	Archaean or precambrian (supposed) Granite, Gneiss.		secondary	62.84667	-69.87194	4000 m		J.M. Saarela	2018-11-13	Nunavut, Baffin Island, Kimmirut [formerly Lake Harbour].	Canadian Geographical Names Data Base (CGNDB)	NAD83	Estimated uncertainty covers entire hamlet and harbour area. Coordinates given on label are imprecise (62° 49' N, 69° 55' W).					CAN 10060067
https://www.gbif.org/occurrence/1675780197	monocots	Poales	Cyperaceae	Carex scirpoidea Michx. subsp. scirpoidea	Dutilly, Arthéme	1083a	US	Sokoloff, Paul C.	2020 (from image)		1936-08-26 - 1936-08-28	Nunavut	Qikiqtaaluk Region	Baffin Island	Kimmirut	Lake Harbour [Kimmirut].	KM-1			secondary	62.84667	-69.87194	4000 m		P.C. Sokoloff	2020-05-11	Nunavut: Kimmirut.	Canadian Geographical Names Data Base (CGNDB)	NAD83	Estimated uncertainty covers entire hamlet and harbour.
https://www.gbif.org/occurrence/1248717800	monilophytes	Equisetales	Equisetaceae	Equisetum variegatum Schleich. ex F.Weber & D.Mohr subsp. variegatum	Dutilly, Arthéme	9080	QFA	Sokoloff, Paul C.	2020 (from image)	E. variegatum (Dutilly)	1941-08-28	Nunavut	Qikiqtaaluk Region	Baffin Island	Kimmirut	Lake Harbour [Kimmirut].	KM-1	précambrien, granite, gneiss		secondary	62.84667	-69.87194	4000 m		P.C. Sokoloff	2020-05-11	Nunavut: Kimmirut.	Canadian Geographical Names Data Base (CGNDB)	NAD83	Estimated uncertainty covers entire hamlet and harbour.
https://www.gbif.org/occurrence/1978791929	monocots	Poales	Poaceae	Poa glauca Vahl subsp. glauca	Dutilly, Arthéme	1030A	QFA	Swallen, Jason Richard			1936-08-27	Nunavut	Qikiqtaaluk Region	Baffin Island	Kimmirut	Lake Harbour [Kimmirut].	KM-1			secondary	62.84667	-69.87194	4000 m		P.C. Sokoloff	2020-05-11	Nunavut: Kimmirut.	Canadian Geographical Names Data Base (CGNDB)	NAD83	Estimated uncertainty covers entire hamlet and harbour.
	eudicots	Asterales	Campanulaceae	Melanocalyx uniflora (L.) Morin	Dutilly, Arthéme	1050	O, QFA			Stet! PCS 2017	1936-08-27	Nunavut	Qikiqtaaluk Region	Baffin Island	Kimmirut	Lake Harbour [Kimmirut].	KM-1			secondary	62.84667	-69.87194	4000 m		P.C. Sokoloff	2020-05-11	Nunavut: Kimmirut.	Canadian Geographical Names Data Base (CGNDB)	NAD83	Estimated uncertainty covers entire hamlet and harbour.
https://www.gbif.org/occurrence/1803149723	monocots	Poales	Juncaceae	Juncus triglumis subsp. albescens (Lange) Hultén	Dutilly, Arthéme	9117	QFA				1941-08-28	Nunavut	Qikiqtaaluk Region	Baffin Island	Kimmirut	Lake Harbour [Kimmirut].	KM-1	Precambrian, granite, gneiss.		secondary	62.84667	-69.87194	4000 m		P.C. Sokoloff	2020-05-11	Nunavut: Kimmirut.	Canadian Geographical Names Data Base (CGNDB)	NAD83	Estimated uncertainty covers entire hamlet and harbour.
	eudicots	Carophyllales	Polygonaceae	Oxyria digyna Hill	Dutilly, Arthéme	1048	QFA			Stet! PCS 2017	1936-08-27	Nunavut	Qikiqtaaluk Region	Baffin Island	Kimmirut	Lake Harbour [Kimmirut].	KM-1			secondary	62.84667	-69.87194	4000 m		P.C. Sokoloff	2020-05-11	Nunavut: Kimmirut.	Canadian Geographical Names Data Base (CGNDB)	NAD83	Estimated uncertainty covers entire hamlet and harbour.
	eudicots	Ericales	Ericaceae	Phyllodoce caerulea (L.) Bab.	Dutilly, Arthéme	1051	QFA			Stet! PCS 2017	1936-08-27	Nunavut	Qikiqtaaluk Region	Baffin Island	Kimmirut	Lake Harbour [Kimmirut].	KM-1			secondary	62.84667	-69.87194	4000 m		P.C. Sokoloff	2020-05-11	Nunavut: Kimmirut.	Canadian Geographical Names Data Base (CGNDB)	NAD83	Estimated uncertainty covers entire hamlet and harbour.
	monocots	Poales	Poaceae	Poa alpina L.	Dutilly, Arthéme	1032	QFA			Stet! JMS 2017	1936-08-27	Nunavut	Qikiqtaaluk Region	Baffin Island	Kimmirut	Lake Harbour [Kimmirut].	KM-1			secondary	62.84667	-69.87194	4000 m		P.C. Sokoloff	2020-05-11	Nunavut: Kimmirut.	Canadian Geographical Names Data Base (CGNDB)	NAD83	Estimated uncertainty covers entire hamlet and harbour.
	monocots	Poales	Poaceae	Poa alpina L.	Dutilly, Arthéme	1032	QFA			Stet! JMS 2017	1936-08-27	Nunavut	Qikiqtaaluk Region	Baffin Island	Kimmirut	Lake Harbour [Kimmirut].	KM-1			secondary	62.84667	-69.87194	4000 m		P.C. Sokoloff	2020-05-11	Nunavut: Kimmirut.	Canadian Geographical Names Data Base (CGNDB)	NAD83	Estimated uncertainty covers entire hamlet and harbour.
	monocots	Poales	Poaceae	Poa alpina L.	Dutilly, Arthéme	1030a	QFA				1936-08-27	Nunavut	Qikiqtaaluk Region	Baffin Island	Kimmirut	Lake Harbour [Kimmirut].	KM-1			secondary	62.84667	-69.87194	4000 m		P.C. Sokoloff	2020-05-11	Nunavut: Kimmirut.	Canadian Geographical Names Data Base (CGNDB)	NAD83	Estimated uncertainty covers entire hamlet and harbour.
https://www.gbif.org/occurrence/1978794149	monocots	Poales	Poaceae	Poa glauca Vahl subsp. glauca	Dutilly, Arthéme	9126D	CAN, QFA				1941-08-28	Nunavut	Qikiqtaaluk Region	Baffin Island	Kimmirut	Lake Harbour [Kimmirut].	KM-1	Precambrian, Granite, Gneiss		secondary	62.84667	-69.87194	4000 m		P.C. Sokoloff	2020-05-11	Nunavut: Kimmirut.	Canadian Geographical Names Data Base (CGNDB)	NAD83	Estimated uncertainty covers entire hamlet and harbour.
https://www.gbif.org/occurrence/1978791642	monocots	Poales	Poaceae	Poa glauca Vahl subsp. glauca	Dutilly, Arthéme	9128C	QFA			Stet! JMS2017	1941-08-28	Nunavut	Qikiqtaaluk Region	Baffin Island	Kimmirut	Lake Harbour [Kimmirut].	KM-1	Precambrian, Granite, Gneiss		secondary	62.84667	-69.87194	4000 m		P.C. Sokoloff	2020-05-11	Nunavut: Kimmirut.	Canadian Geographical Names Data Base (CGNDB)	NAD83	Estimated uncertainty covers entire hamlet and harbour.
https://collections.nmnh.si.edu/search/botany/?ark=ark:/65665/3017fd19c012646f6aec323d2f779fd99	monocots	Alismatales	Tofieldiaceae	Tofieldia pusilla (Michx.) Pers.	Fleming, Peggy	3021	US	Strong, M.R.	1993		1992-07-26	Nunavut	Qikiqtaaluk Region	Baffin Island	Livingstone River	[Katannilik Territorial Park Reserve], Livingstone Falls just before merging with Soper River, north of Lake Harbour [Kimmirut].	LR-1	Tundra		secondary	63.10756	-69.73259	850 m		P.C. Sokoloff	2020-05-11	Livingstone Falls, near Soper River, Baffin Island	Google Earth	WGS84	Estimated extent includes entire airstrip at river confluence.
http://n2t.net/ark:/65665/39903ca67-64a4-4920-8e36-a278a501cbc5	eudicots	Saxifragales	Saxifragaceae	Saxifraga tricuspidata Rottb.	Fleming, Peggy	3023	US				1992-07-26	Nunavut	Qikiqtaaluk Region	Baffin Island	Livingstone River	[Katannilik Territorial Park Reserve], Livingstone Falls just before merging with Soper River, north of Lake Harbour [Kimmirut].	LR-1	Tundra		secondary	63.10756	-69.73259	850 m		P.C. Sokoloff	2020-05-11	Livingstone Falls, near Soper River, Baffin Island	Google Earth	WGS84	Estimated extent includes entire airstrip at river confluence.
	eudicots	Malpighiales	Salicaceae	Salix arctica × S. glauca	Johansen, Frits	1111	C	Ostenfeld			1927-08-23	Nunavut	Qikiqtaaluk Region	Baffin Island	Kimmirut	Hudson Straight, Lake Harbour [Kimmirut], S. coast of Baffin Island.	KM-20			secondary	62.770072	-69.796706	9000 m		P.C. Sokoloff	October 19, 2020	Nunavut: Meta Incognita Peninsula south of Kimmirut, opposite of Takijualuk [island].	Google Earth	WGS84	Johansen's notes (Johansen F. (1934) Vascular plants collected during the Canadian Hudson Straight Expedition in 1927. The Canadian Field Naturalist 48: 126-131) indicate he made his collections around the “outer part of the sailing into the post, ...between a larger island ...and the Meta incognita part of Baffin Island.” These coordinates match that description with Takijualuk being the largest…				(present, but no accession number)
	eudicots	Ericales	Ericaceae	Arctous alpina (L.) Nied.	Johansen, Frits	1127	C	Sokoloff, Paul C.	2020 (from image)	original det Arctostaphylos alpina by C.H. Ostenfeld	1927-08-23	Nunavut	Qikiqtaaluk Region	Baffin Island	Kimmirut	Hudson Straight, Lake Harbour [Kimmirut], S. coast of Baffin Island.	KM-20			secondary	62.770072	-69.796706	9000 m		P.C. Sokoloff	October 19, 2020	Nunavut: Meta Incognita Peninsula south of Kimmirut, opposite of Takijualuk [island].	Google Earth	WGS84	Johansen's notes (Johansen F. (1934) Vascular plants collected during the Canadian Hudson Straight Expedition in 1927. The Canadian Field Naturalist 48: 126-131) indicate he made his collections around the “outer part of the sailing into the post, ...between a larger island ...and the Meta incognita part of Baffin Island.” These coordinates match that description with Takijualuk being the largest…				(present, but no accession number)
	eudicots	Fagales	Betulaceae	Betula glandulosa Michx.	Johansen, Frits	1114	C	Sokoloff, Paul C.	2020 (stet! image)	original det by C.H. Ostenfeld.	1927-08-23	Nunavut	Qikiqtaaluk Region	Baffin Island	Kimmirut	Hudson Straight, Lake Harbour [Kimmirut], S. coast of Baffin Island.	KM-20			secondary	62.770072	-69.796706	9000 m		P.C. Sokoloff	October 19, 2020	Nunavut: Meta Incognita Peninsula south of Kimmirut, opposite of Takijualuk [island].	Google Earth	WGS84	Johansen's notes (Johansen F. (1934) Vascular plants collected during the Canadian Hudson Straight Expedition in 1927. The Canadian Field Naturalist 48: 126-131) indicate he made his collections around the “outer part of the sailing into the post, ...between a larger island ...and the Meta incognita part of Baffin Island.” These coordinates match that description with Takijualuk being the largest…				(present, but no accession number)
	eudicots	Carophyllales	Polygonaceae	Bistorta vivipara (L.) Delarbre	Johansen, Frits	1115	C	Sokoloff, Paul C.	2020 (from image)		1927-08-23	Nunavut	Qikiqtaaluk Region	Baffin Island	Kimmirut	Hudson Straight, Lake Harbour [Kimmirut], S. coast of Baffin Island.	KM-20			secondary	62.770072	-69.796706	9000 m		P.C. Sokoloff	October 19, 2020	Nunavut: Meta Incognita Peninsula south of Kimmirut, opposite of Takijualuk [island].	Google Earth	WGS84	Johansen's notes (Johansen F. (1934) Vascular plants collected during the Canadian Hudson Straight Expedition in 1927. The Canadian Field Naturalist 48: 126-131) indicate he made his collections around the “outer part of the sailing into the post, ...between a larger island ...and the Meta incognita part of Baffin Island.” These coordinates match that description with Takijualuk being the largest…				(present, but no accession number)
	monocots	Poales	Cyperaceae	Carex bigelowii Torr. ex Schwein. subsp. bigelowii	Johansen, Frits	1106	C	Sokoloff, Paul C.	2020 (from image)		1927-08-23	Nunavut	Qikiqtaaluk Region	Baffin Island	Kimmirut	Hudson Straight, Lake Harbour [Kimmirut], S. coast of Baffin Island.	KM-20			secondary	62.770072	-69.796706	9000 m		P.C. Sokoloff	October 19, 2020	Nunavut: Meta Incognita Peninsula south of Kimmirut, opposite of Takijualuk [island].	Google Earth	WGS84	Johansen's notes (Johansen F. (1934) Vascular plants collected during the Canadian Hudson Straight Expedition in 1927. The Canadian Field Naturalist 48: 126-131) indicate he made his collections around the “outer part of the sailing into the post, ...between a larger island ...and the Meta incognita part of Baffin Island.” These coordinates match that description with Takijualuk being the largest…				(present, but no accession number)
	monocots	Poales	Cyperaceae	Carex rariflora (Wahlenb.) Sm.	Johansen, Frits	1105	C	Sokoloff, Paul C.	2020 (! from image)		1927-08-23	Nunavut	Qikiqtaaluk Region	Baffin Island	Kimmirut	Hudson Straight, Lake Harbour [Kimmirut], S. coast of Baffin Island.	KM-20			secondary	62.770072	-69.796706	9000 m		P.C. Sokoloff	October 19, 2020	Nunavut: Meta Incognita Peninsula south of Kimmirut, opposite of Takijualuk [island].	Google Earth	WGS84	Johansen's notes (Johansen F. (1934) Vascular plants collected during the Canadian Hudson Straight Expedition in 1927. The Canadian Field Naturalist 48: 126-131) indicate he made his collections around the “outer part of the sailing into the post, ...between a larger island ...and the Meta incognita part of Baffin Island.” These coordinates match that description with Takijualuk being the largest…				(present, but no accession number)
	eudicots	Ericales	Ericaceae	Cassiope tetragona (L.) D.Don subsp. tetragona	Johansen, Frits	1132	O	Sokoloff, Paul C.	2020 (from image)		1927-08-23	Nunavut	Qikiqtaaluk Region	Baffin Island	Kimmirut	Hudson Straight, Lake Harbour [Kimmirut], S. coast of Baffin Island.	KM-20			secondary	62.770072	-69.796706	9000 m		P.C. Sokoloff	October 19, 2020	Nunavut: Meta Incognita Peninsula south of Kimmirut, opposite of Takijualuk [island].	Google Earth	WGS84	Johansen's notes (Johansen F. (1934) Vascular plants collected during the Canadian Hudson Straight Expedition in 1927. The Canadian Field Naturalist 48: 126-131) indicate he made his collections around the “outer part of the sailing into the post, ...between a larger island ...and the Meta incognita part of Baffin Island.” These coordinates match that description with Takijualuk being the largest…
	eudicots	Ericales	Ericaceae	Cassiope tetragona (L.) D.Don subsp. tetragona	Johansen, Frits	1132	C	Sokoloff, Paul C.	2020 (from image)		1927-08-23	Nunavut	Qikiqtaaluk Region	Baffin Island	Kimmirut	Hudson Straight, Lake Harbour [Kimmirut], S. coast of Baffin Island.	KM-20			secondary	62.770072	-69.796706	9000 m		P.C. Sokoloff	October 19, 2020	Nunavut: Meta Incognita Peninsula south of Kimmirut, opposite of Takijualuk [island].	Google Earth	WGS84	Johansen's notes (Johansen F. (1934) Vascular plants collected during the Canadian Hudson Straight Expedition in 1927. The Canadian Field Naturalist 48: 126-131) indicate he made his collections around the “outer part of the sailing into the post, ...between a larger island ...and the Meta incognita part of Baffin Island.” These coordinates match that description with Takijualuk being the largest…				(present, but no accession number)
	eudicots	Myrtales	Onagraceae	Chamaenerion latifolium (L.) Sweet	Johansen, Frits	1124	C	Sokoloff, Paul C.	2020 (from image)		1927-08-23	Nunavut	Qikiqtaaluk Region	Baffin Island	Kimmirut	Hudson Straight, Lake Harbour [Kimmirut], S. coast of Baffin Island.	KM-20			secondary	62.770072	-69.796706	9000 m		P.C. Sokoloff	October 19, 2020	Nunavut: Meta Incognita Peninsula south of Kimmirut, opposite of Takijualuk [island].	Google Earth	WGS84	Johansen's notes (Johansen F. (1934) Vascular plants collected during the Canadian Hudson Straight Expedition in 1927. The Canadian Field Naturalist 48: 126-131) indicate he made his collections around the “outer part of the sailing into the post, ...between a larger island ...and the Meta incognita part of Baffin Island.” These coordinates match that description with Takijualuk being the largest…				(present, but no accession number)
	eudicots	Ranunculales	Ranunculaceae	Coptidium lapponicum (L.) Tzvelev	Johansen, Frits	1120	C	Sokoloff, Paul C.	2020 (from image)		1927-08-23	Nunavut	Qikiqtaaluk Region	Baffin Island	Kimmirut	Hudson Straight, Lake Harbour [Kimmirut], S. coast of Baffin Island.	KM-20			secondary	62.770072	-69.796706	9000 m		P.C. Sokoloff	October 19, 2020	Nunavut: Meta Incognita Peninsula south of Kimmirut, opposite of Takijualuk [island].	Google Earth	WGS84	Johansen's notes (Johansen F. (1934) Vascular plants collected during the Canadian Hudson Straight Expedition in 1927. The Canadian Field Naturalist 48: 126-131) indicate he made his collections around the “outer part of the sailing into the post, ...between a larger island ...and the Meta incognita part of Baffin Island.” These coordinates match that description with Takijualuk being the largest…				(present, but no accession number)
	eudicots	Ericales	Diapensiaceae	Diapensia lapponica L.	Johansen, Frits	1134	C	Sokoloff, Paul C.	2020 (! from image)		1927-08-23	Nunavut	Qikiqtaaluk Region	Baffin Island	Kimmirut	Hudson Straight, Lake Harbour [Kimmirut], S. coast of Baffin Island.	KM-20			secondary	62.770072	-69.796706	9000 m		P.C. Sokoloff	October 19, 2020	Nunavut: Meta Incognita Peninsula south of Kimmirut, opposite of Takijualuk [island].	Google Earth	WGS84	Johansen's notes (Johansen F. (1934) Vascular plants collected during the Canadian Hudson Straight Expedition in 1927. The Canadian Field Naturalist 48: 126-131) indicate he made his collections around the “outer part of the sailing into the post, ...between a larger island ...and the Meta incognita part of Baffin Island.” These coordinates match that description with Takijualuk being the largest…				(present, but no accession number)
	eudicots	Rosales	Rosaceae	Dryas integrifolia Vahl subsp. integrifolia	Johansen, Frits	1123	C	Sokoloff, Paul C.	2020 (from image)		1927-08-23	Nunavut	Qikiqtaaluk Region	Baffin Island	Kimmirut	Hudson Straight, Lake Harbour [Kimmirut], S. coast of Baffin Island.	KM-20			secondary	62.770072	-69.796706	9000 m		P.C. Sokoloff	October 19, 2020	Nunavut: Meta Incognita Peninsula south of Kimmirut, opposite of Takijualuk [island].	Google Earth	WGS84	Johansen's notes (Johansen F. (1934) Vascular plants collected during the Canadian Hudson Straight Expedition in 1927. The Canadian Field Naturalist 48: 126-131) indicate he made his collections around the “outer part of the sailing into the post, ...between a larger island ...and the Meta incognita part of Baffin Island.” These coordinates match that description with Takijualuk being the largest…				(present, but no accession number)
	eudicots	Ericales	Ericaceae	Empetrum nigrum L.	Johansen, Frits	1117	C	Sokoloff, Paul C.	2020 (stet! image)	original det by C.H. Ostenfeld.	1927-08-23	Nunavut	Qikiqtaaluk Region	Baffin Island	Kimmirut	Hudson Straight, Lake Harbour [Kimmirut], S. coast of Baffin Island.	KM-20			secondary	62.770072	-69.796706	9000 m		P.C. Sokoloff	October 19, 2020	Nunavut: Meta Incognita Peninsula south of Kimmirut, opposite of Takijualuk [island].	Google Earth	WGS84	Johansen's notes (Johansen F. (1934) Vascular plants collected during the Canadian Hudson Straight Expedition in 1927. The Canadian Field Naturalist 48: 126-131) indicate he made his collections around the “outer part of the sailing into the post, ...between a larger island ...and the Meta incognita part of Baffin Island.” These coordinates match that description with Takijualuk being the largest…				(present, but no accession number)
	monocots	Poales	Cyperaceae	Eriophorum angustifolium Honck.	Johansen, Frits	1107	C	Sokoloff, Paul C.	2020 (from image)	original det Eriophorum polystachyon by C.H. Ostenfeld	1927-08-23	Nunavut	Qikiqtaaluk Region	Baffin Island	Kimmirut	Hudson Straight, Lake Harbour [Kimmirut], S. coast of Baffin Island.	KM-20			secondary	62.770072	-69.796706	9000 m		P.C. Sokoloff	October 19, 2020	Nunavut: Meta Incognita Peninsula south of Kimmirut, opposite of Takijualuk [island].	Google Earth	WGS84	Johansen's notes (Johansen F. (1934) Vascular plants collected during the Canadian Hudson Straight Expedition in 1927. The Canadian Field Naturalist 48: 126-131) indicate he made his collections around the “outer part of the sailing into the post, ...between a larger island ...and the Meta incognita part of Baffin Island.” These coordinates match that description with Takijualuk being the largest…				(present, but no accession number)
	eudicots	Ericales	Ericaceae	Harrimanella hypnoides (L.) Coville	Johansen, Frits	1133	O	Sokoloff, Paul C.	2020 (from image)	original det Cassiope hypnoides by C.H. Ostenfeld	1927-08-23	Nunavut	Qikiqtaaluk Region	Baffin Island	Kimmirut	Hudson Straight, Lake Harbour [Kimmirut], S. coast of Baffin Island.	KM-20			secondary	62.770072	-69.796706	9000 m		P.C. Sokoloff	October 19, 2020	Nunavut: Meta Incognita Peninsula south of Kimmirut, opposite of Takijualuk [island].	Google Earth	WGS84	Johansen's notes (Johansen F. (1934) Vascular plants collected during the Canadian Hudson Straight Expedition in 1927. The Canadian Field Naturalist 48: 126-131) indicate he made his collections around the “outer part of the sailing into the post, ...between a larger island ...and the Meta incognita part of Baffin Island.” These coordinates match that description with Takijualuk being the largest…
	eudicots	Ericales	Ericaceae	Harrimanella hypnoides (L.) Coville	Johansen, Frits	1133	C	Sokoloff, Paul C.	2020 (from image)		1927-08-23	Nunavut	Qikiqtaaluk Region	Baffin Island	Kimmirut	Hudson Straight, Lake Harbour [Kimmirut], S. coast of Baffin Island.	KM-20			secondary	62.770072	-69.796706	9000 m		P.C. Sokoloff	October 19, 2020	Nunavut: Meta Incognita Peninsula south of Kimmirut, opposite of Takijualuk [island].	Google Earth	WGS84	Johansen's notes (Johansen F. (1934) Vascular plants collected during the Canadian Hudson Straight Expedition in 1927. The Canadian Field Naturalist 48: 126-131) indicate he made his collections around the “outer part of the sailing into the post, ...between a larger island ...and the Meta incognita part of Baffin Island.” These coordinates match that description with Takijualuk being the largest…				(present, but no accession number)
	eudicots	Lamiales	Plantaginaceae	Hippuris vulgaris L.	Johansen, Frits	1125	C	Sokoloff, Paul C.	2020 (! from image)		1927-08-23	Nunavut	Qikiqtaaluk Region	Baffin Island	Kimmirut	Hudson Straight, Lake Harbour [Kimmirut], S. coast of Baffin Island.	KM-20			secondary	62.770072	-69.796706	9000 m		P.C. Sokoloff	October 19, 2020	Nunavut: Meta Incognita Peninsula south of Kimmirut, opposite of Takijualuk [island].	Google Earth	WGS84	Johansen's notes (Johansen F. (1934) Vascular plants collected during the Canadian Hudson Straight Expedition in 1927. The Canadian Field Naturalist 48: 126-131) indicate he made his collections around the “outer part of the sailing into the post, ...between a larger island ...and the Meta incognita part of Baffin Island.” These coordinates match that description with Takijualuk being the largest…				(present, but no accession number)
	monocots	Poales	Poaceae	Koeleria spicata (L.) Barberá, A.Quintanar, Soreng & P.M. Peterson	Johansen, Frits	1110	C	Sokoloff, Paul C.	2020 (from image)		1927-08-23	Nunavut	Qikiqtaaluk Region	Baffin Island	Kimmirut	Hudson Straight, Lake Harbour [Kimmirut], S. coast of Baffin Island.	KM-20			secondary	62.770072	-69.796706	9000 m		P.C. Sokoloff	October 19, 2020	Nunavut: Meta Incognita Peninsula south of Kimmirut, opposite of Takijualuk [island].	Google Earth	WGS84	Johansen's notes (Johansen F. (1934) Vascular plants collected during the Canadian Hudson Straight Expedition in 1927. The Canadian Field Naturalist 48: 126-131) indicate he made his collections around the “outer part of the sailing into the post, ...between a larger island ...and the Meta incognita part of Baffin Island.” These coordinates match that description with Takijualuk being the largest…				(present, but no accession number)
	lycophytes	Lycopodiales	Lycopodiaceae	Spinulum annotinum (L.) A.Haines	Johansen, Frits	1104	C	Sokoloff, Paul C.	2020 (from image)		1927-08-23	Nunavut	Qikiqtaaluk Region	Baffin Island	Kimmirut	Hudson Straight, Lake Harbour [Kimmirut], S. coast of Baffin Island.	KM-20			secondary	62.770072	-69.796706	9000 m		P.C. Sokoloff	October 19, 2020	Nunavut: Meta Incognita Peninsula south of Kimmirut, opposite of Takijualuk [island].	Google Earth	WGS84	Johansen's notes (Johansen F. (1934) Vascular plants collected during the Canadian Hudson Straight Expedition in 1927. The Canadian Field Naturalist 48: 126-131) indicate he made his collections around the “outer part of the sailing into the post, ...between a larger island ...and the Meta incognita part of Baffin Island.” These coordinates match that description with Takijualuk being the largest…				(present, but no accession number)
	eudicots	Carophyllales	Polygonaceae	Oxyria digyna Hill	Johansen, Frits	1116	C	Sokoloff, Paul C.	2020 (! from image)		1927-08-23	Nunavut	Qikiqtaaluk Region	Baffin Island	Kimmirut	Hudson Straight, Lake Harbour [Kimmirut], S. coast of Baffin Island.	KM-20			secondary	62.770072	-69.796706	9000 m		P.C. Sokoloff	October 19, 2020	Nunavut: Meta Incognita Peninsula south of Kimmirut, opposite of Takijualuk [island].	Google Earth	WGS84	Johansen's notes (Johansen F. (1934) Vascular plants collected during the Canadian Hudson Straight Expedition in 1927. The Canadian Field Naturalist 48: 126-131) indicate he made his collections around the “outer part of the sailing into the post, ...between a larger island ...and the Meta incognita part of Baffin Island.” These coordinates match that description with Takijualuk being the largest…				(present, but no accession number)
	eudicots	Lamiales	Orobanchaceae	Pedicularis lapponica L.	Johansen, Frits	35	O	Sokoloff, Paul C.	2020 (stet! image)	original det by C.H. Ostenfeld.	1927-08-23	Nunavut	Qikiqtaaluk Region	Baffin Island	Kimmirut	Hudson Straight, Lake Harbour [Kimmirut], S. coast of Baffin Island.	KM-20			secondary	62.770072	-69.796706	9000 m		P.C. Sokoloff	October 19, 2020	Nunavut: Meta Incognita Peninsula south of Kimmirut, opposite of Takijualuk [island].	Google Earth	WGS84	Johansen's notes (Johansen F. (1934) Vascular plants collected during the Canadian Hudson Straight Expedition in 1927. The Canadian Field Naturalist 48: 126-131) indicate he made his collections around the “outer part of the sailing into the post, ...between a larger island ...and the Meta incognita part of Baffin Island.” These coordinates match that description with Takijualuk being the largest…
	eudicots	Lamiales	Orobanchaceae	Pedicularis lapponica L.	Johansen, Frits	1135	C	Sokoloff, Paul C.	2020 (! from image)		1927-08-23	Nunavut	Qikiqtaaluk Region	Baffin Island	Kimmirut	Hudson Straight, Lake Harbour [Kimmirut], S. coast of Baffin Island.	KM-20			secondary	62.770072	-69.796706	9000 m		P.C. Sokoloff	October 19, 2020	Nunavut: Meta Incognita Peninsula south of Kimmirut, opposite of Takijualuk [island].	Google Earth	WGS84	Johansen's notes (Johansen F. (1934) Vascular plants collected during the Canadian Hudson Straight Expedition in 1927. The Canadian Field Naturalist 48: 126-131) indicate he made his collections around the “outer part of the sailing into the post, ...between a larger island ...and the Meta incognita part of Baffin Island.” These coordinates match that description with Takijualuk being the largest…				(present, but no accession number)
	eudicots	Ericales	Ericaceae	Phyllodoce caerulea (L.) Bab.	Johansen, Frits	1130	O	Sokoloff, Paul C.	2020 (from image)	original det Bryanthus caeruleus by C.H. Ostenfeld	1927-08-23	Nunavut	Qikiqtaaluk Region	Baffin Island	Kimmirut	Hudson Straight, Lake Harbour [Kimmirut], S. coast of Baffin Island.	KM-20			secondary	62.770072	-69.796706	9000 m		P.C. Sokoloff	October 19, 2020	Nunavut: Meta Incognita Peninsula south of Kimmirut, opposite of Takijualuk [island].	Google Earth	WGS84	Johansen's notes (Johansen F. (1934) Vascular plants collected during the Canadian Hudson Straight Expedition in 1927. The Canadian Field Naturalist 48: 126-131) indicate he made his collections around the “outer part of the sailing into the post, ...between a larger island ...and the Meta incognita part of Baffin Island.” These coordinates match that description with Takijualuk being the largest…
	eudicots	Ericales	Ericaceae	Phyllodoce caerulea (L.) Bab.	Johansen, Frits	1130	C	Sokoloff, Paul C.	2020 (from image)		1927-08-23	Nunavut	Qikiqtaaluk Region	Baffin Island	Kimmirut	Hudson Straight, Lake Harbour [Kimmirut], S. coast of Baffin Island.	KM-20			secondary	62.770072	-69.796706	9000 m		P.C. Sokoloff	October 19, 2020	Nunavut: Meta Incognita Peninsula south of Kimmirut, opposite of Takijualuk [island].	Google Earth	WGS84	Johansen's notes (Johansen F. (1934) Vascular plants collected during the Canadian Hudson Straight Expedition in 1927. The Canadian Field Naturalist 48: 126-131) indicate he made his collections around the “outer part of the sailing into the post, ...between a larger island ...and the Meta incognita part of Baffin Island.” These coordinates match that description with Takijualuk being the largest…				(present, but no accession number)
	monocots	Poales	Poaceae	Poa arctica R.Br. subsp. arctica	Johansen, Frits	1109	C	Sokoloff, Paul C.	2020 (! from image)		1927-08-23	Nunavut	Qikiqtaaluk Region	Baffin Island	Kimmirut	Hudson Straight, Lake Harbour [Kimmirut], S. coast of Baffin Island.	KM-20			secondary	62.770072	-69.796706	9000 m		P.C. Sokoloff	October 19, 2020	Nunavut: Meta Incognita Peninsula south of Kimmirut, opposite of Takijualuk [island].	Google Earth	WGS84	Johansen's notes (Johansen F. (1934) Vascular plants collected during the Canadian Hudson Straight Expedition in 1927. The Canadian Field Naturalist 48: 126-131) indicate he made his collections around the “outer part of the sailing into the post, ...between a larger island ...and the Meta incognita part of Baffin Island.” These coordinates match that description with Takijualuk being the largest…				(present, but no accession number)
	eudicots	Ericales	Ericaceae	Pyrola grandiflora Radius	Johansen, Frits	1126	C	Sokoloff, Paul C.	2020 (from image)		1927-08-23	Nunavut	Qikiqtaaluk Region	Baffin Island	Kimmirut	Hudson Straight, Lake Harbour [Kimmirut], S. coast of Baffin Island.	KM-20			secondary	62.770072	-69.796706	9000 m		P.C. Sokoloff	October 19, 2020	Nunavut: Meta Incognita Peninsula south of Kimmirut, opposite of Takijualuk [island].	Google Earth	WGS84	Johansen's notes (Johansen F. (1934) Vascular plants collected during the Canadian Hudson Straight Expedition in 1927. The Canadian Field Naturalist 48: 126-131) indicate he made his collections around the “outer part of the sailing into the post, ...between a larger island ...and the Meta incognita part of Baffin Island.” These coordinates match that description with Takijualuk being the largest…				(present, but no accession number)
	eudicots	Ericales	Ericaceae	Rhododendron tomentosum subsp. decumbens (Aiton) Elven & D.F.Murray	Johansen, Frits	1131	O	Sokoloff, Paul C.	2020 (from image)	original det Ledum decumbens by C.H. Ostenfeld	1927-08-23	Nunavut	Qikiqtaaluk Region	Baffin Island	Kimmirut	Hudson Straight, Lake Harbour [Kimmirut], S. coast of Baffin Island.	KM-20			secondary	62.770072	-69.796706	9000 m		P.C. Sokoloff	October 19, 2020	Nunavut: Meta Incognita Peninsula south of Kimmirut, opposite of Takijualuk [island].	Google Earth	WGS84	Johansen's notes (Johansen F. (1934) Vascular plants collected during the Canadian Hudson Straight Expedition in 1927. The Canadian Field Naturalist 48: 126-131) indicate he made his collections around the “outer part of the sailing into the post, ...between a larger island ...and the Meta incognita part of Baffin Island.” These coordinates match that description with Takijualuk being the largest…
	eudicots	Ericales	Ericaceae	Rhododendron tomentosum subsp. decumbens (Aiton) Elven & D.F.Murray	Johansen, Frits	1131	C	Sokoloff, Paul C.	2020 (from image)		1927-08-23	Nunavut	Qikiqtaaluk Region	Baffin Island	Kimmirut	Hudson Straight, Lake Harbour [Kimmirut], S. coast of Baffin Island.	KM-20			secondary	62.770072	-69.796706	9000 m		P.C. Sokoloff	October 19, 2020	Nunavut: Meta Incognita Peninsula south of Kimmirut, opposite of Takijualuk [island].	Google Earth	WGS84	Johansen's notes (Johansen F. (1934) Vascular plants collected during the Canadian Hudson Straight Expedition in 1927. The Canadian Field Naturalist 48: 126-131) indicate he made his collections around the “outer part of the sailing into the post, ...between a larger island ...and the Meta incognita part of Baffin Island.” These coordinates match that description with Takijualuk being the largest…				(present, but no accession number)
	eudicots	Malpighiales	Salicaceae	Salix herbacea L.	Johansen, Frits	1113	C	Sokoloff, Paul C.	2020 (! from image)		1927-08-23	Nunavut	Qikiqtaaluk Region	Baffin Island	Kimmirut	Hudson Straight, Lake Harbour [Kimmirut], S. coast of Baffin Island.	KM-20			secondary	62.770072	-69.796706	9000 m		P.C. Sokoloff	October 19, 2020	Nunavut: Meta Incognita Peninsula south of Kimmirut, opposite of Takijualuk [island].	Google Earth	WGS84	Johansen's notes (Johansen F. (1934) Vascular plants collected during the Canadian Hudson Straight Expedition in 1927. The Canadian Field Naturalist 48: 126-131) indicate he made his collections around the “outer part of the sailing into the post, ...between a larger island ...and the Meta incognita part of Baffin Island.” These coordinates match that description with Takijualuk being the largest…				(present, but no accession number)
	eudicots	Saxifragales	Saxifragaceae	Saxifraga tricuspidata Rottb.	Johansen, Frits	1121	C	Sokoloff, Paul C.	2020 (stet! image)	original det by C.H. Ostenfeld.	1927-08-23	Nunavut	Qikiqtaaluk Region	Baffin Island	Kimmirut	Hudson Straight, Lake Harbour [Kimmirut], S. coast of Baffin Island.	KM-20			secondary	62.770072	-69.796706	9000 m		P.C. Sokoloff	October 19, 2020	Nunavut: Meta Incognita Peninsula south of Kimmirut, opposite of Takijualuk [island].	Google Earth	WGS84	Johansen's notes (Johansen F. (1934) Vascular plants collected during the Canadian Hudson Straight Expedition in 1927. The Canadian Field Naturalist 48: 126-131) indicate he made his collections around the “outer part of the sailing into the post, ...between a larger island ...and the Meta incognita part of Baffin Island.” These coordinates match that description with Takijualuk being the largest…				(present, but no accession number)
	eudicots	Caryophyllales	Caryophyllaceae	Silene acaulis (L.) Jacq.	Johansen, Frits	1119	C	Sokoloff, Paul C.	2020 (! from image)		1927-08-23	Nunavut	Qikiqtaaluk Region	Baffin Island	Kimmirut	Hudson Straight, Lake Harbour [Kimmirut], S. coast of Baffin Island.	KM-20			secondary	62.770072	-69.796706	9000 m		P.C. Sokoloff	October 19, 2020	Nunavut: Meta Incognita Peninsula south of Kimmirut, opposite of Takijualuk [island].	Google Earth	WGS84	Johansen's notes (Johansen F. (1934) Vascular plants collected during the Canadian Hudson Straight Expedition in 1927. The Canadian Field Naturalist 48: 126-131) indicate he made his collections around the “outer part of the sailing into the post, ...between a larger island ...and the Meta incognita part of Baffin Island.” These coordinates match that description with Takijualuk being the largest…				(present, but no accession number)
	eudicots	Caryophyllales	Caryophyllaceae	Stellaria longipes Goldie	Johansen, Frits	1118	C	Sokoloff, Paul C.	2020 (stet! image)	original det by C.H. Ostenfeld.	1927-08-23	Nunavut	Qikiqtaaluk Region	Baffin Island	Kimmirut	Hudson Straight, Lake Harbour [Kimmirut], S. coast of Baffin Island.	KM-20			secondary	62.770072	-69.796706	9000 m		P.C. Sokoloff	October 19, 2020	Nunavut: Meta Incognita Peninsula south of Kimmirut, opposite of Takijualuk [island].	Google Earth	WGS84	Johansen's notes (Johansen F. (1934) Vascular plants collected during the Canadian Hudson Straight Expedition in 1927. The Canadian Field Naturalist 48: 126-131) indicate he made his collections around the “outer part of the sailing into the post, ...between a larger island ...and the Meta incognita part of Baffin Island.” These coordinates match that description with Takijualuk being the largest…				(present, but no accession number)
	eudicots	Ericales	Ericaceae	Vaccinium uliginosum L.	Johansen, Frits	1129	C	Sokoloff, Paul C.	2020 (from image)		1927-08-23	Nunavut	Qikiqtaaluk Region	Baffin Island	Kimmirut	Hudson Straight, Lake Harbour [Kimmirut], S. coast of Baffin Island.	KM-20			secondary	62.770072	-69.796706	9000 m		P.C. Sokoloff	October 19, 2020	Nunavut: Meta Incognita Peninsula south of Kimmirut, opposite of Takijualuk [island].	Google Earth	WGS84	Johansen's notes (Johansen F. (1934) Vascular plants collected during the Canadian Hudson Straight Expedition in 1927. The Canadian Field Naturalist 48: 126-131) indicate he made his collections around the “outer part of the sailing into the post, ...between a larger island ...and the Meta incognita part of Baffin Island.” These coordinates match that description with Takijualuk being the largest…				(present, but no accession number)
	eudicots	Ericales	Ericaceae	Vaccinium vitis-idaea subsp. minus (Lodd., G. Lodd. & W. Lodd.) Hultén	Johansen, Frits	1128	C	Sokoloff, Paul C.	2020 (from image)		1927-08-23	Nunavut	Qikiqtaaluk Region	Baffin Island	Kimmirut	Hudson Straight, Lake Harbour [Kimmirut], S. coast of Baffin Island.	KM-20			secondary	62.770072	-69.796706	9000 m		P.C. Sokoloff	October 19, 2020	Nunavut: Meta Incognita Peninsula south of Kimmirut, opposite of Takijualuk [island].	Google Earth	WGS84	Johansen's notes (Johansen F. (1934) Vascular plants collected during the Canadian Hudson Straight Expedition in 1927. The Canadian Field Naturalist 48: 126-131) indicate he made his collections around the “outer part of the sailing into the post, ...between a larger island ...and the Meta incognita part of Baffin Island.” These coordinates match that description with Takijualuk being the largest…				(present, but no accession number)
	eudicots	Rosales	Rosaceae	Potentilla crantzii (Crantz) Beck ex Fritsch	Johansen, Frits	1122	C				1927-08-23	Nunavut	Qikiqtaaluk Region	Baffin Island	Kimmirut	Hudson Straight, Lake Harbour [Kimmirut], S. coast of Baffin Island.	KM-20			secondary	62.770072	-69.796706	9000 m		P.C. Sokoloff	October 19, 2020	Nunavut: Meta Incognita Peninsula south of Kimmirut, opposite of Takijualuk [island].	Google Earth	WGS84	Johansen's notes (Johansen F. (1934) Vascular plants collected during the Canadian Hudson Straight Expedition in 1927. The Canadian Field Naturalist 48: 126-131) indicate he made his collections around the “outer part of the sailing into the post, ...between a larger island ...and the Meta incognita part of Baffin Island.” These coordinates match that description with Takijualuk being the largest…				(present, but no accession number)
https://www.gbif.org/occurrence/1804602476	eudicots	Brassicales	Brassicaceae	Arabis alpina L.	Malte, M.O.	s.n. [126873]	CAN, GH, V				1933-07-22	Nunavut	Qikiqtaaluk Region	Baffin Island	Kimmirut	Lake Harbour [Kimmirut].	KM-1	Wet ground among rocks at waterfall.		secondary	62.84667	-69.87194	4000 m		P.C. Sokoloff	2020-05-11	Nunavut: Kimmirut.	Canadian Geographical Names Data Base (CGNDB)	NAD83	Estimated uncertainty covers entire hamlet and harbour.					CAN 10051659						GH 00974173 (!image PCS 2020)
https://www.gbif.org/occurrence/1999033167	eudicots	Brassicales	Brassicaceae	Arabis alpina L.	Malte, M.O.	s.n./1181 [121023]	GH			! Al-Shehbaz 2004	1928-08-29 - 1928-08-30	Nunavut	Qikiqtaaluk Region	Baffin Island	Kimmirut	Lake Harbour [Kimmirut].	KM-1	Springy hillside		secondary	62.84667	-69.87194	4000 m		P.C. Sokoloff	2020-05-11	Nunavut: Kimmirut.	Canadian Geographical Names Data Base (CGNDB)	NAD83	Estimated uncertainty covers entire hamlet and harbour.
https://www.gbif.org/occurrence/1804391123	eudicots	Carophyllales	Plumbaginaceae	Armeria scabra Pall. ex Roem. & Schult.	Malte, M.O.	s.n. [119108]	CAN				1927-08-25 - 1927-08-26	Nunavut	Qikiqtaaluk Region	Baffin Island	Kimmirut	Lake Harbour [Kimmirut].	KM-1			secondary	62.84667	-69.87194	4000 m		P. Wise	5/12/2009	Region: Qikiqtaaluk; Site Name: Lake Harbour, Baffin Island; Site Type: Bay and hamlet; Corrections: The hamlet of Lake Harbour was renamed Kimmirut in 1996, but appears as Lake Harbour on the referenced NTS map.	Canadian Geographical Names Data Base (CGNDB)	NAD83	Coordinates verified, being <5 km from both the bay and the hamlet.					CAN 10079179
https://www.gbif.org/occurrence/1804603054	eudicots	Carophyllales	Plumbaginaceae	Armeria scabra Pall. ex Roem. & Schult.	Malte, M.O.	s.n. [119110]	CAN, GH				1927-08-25 - 1927-08-26	Nunavut	Qikiqtaaluk Region	Baffin Island	Kimmirut	Lake Harbour [Kimmirut].	KM-1			secondary	62.84667	-69.87194	4000 m		P. Wise	5/12/2009	Region: Qikiqtaaluk; Site Name: Lake Harbour, Baffin Island; Site Type: Bay and hamlet; Corrections: The hamlet of Lake Harbour was renamed Kimmirut in 1996, but appears as Lake Harbour on the referenced NTS map.	Canadian Geographical Names Data Base (CGNDB)	NAD83	Coordinates verified, being <5 km from both the bay and the hamlet.					CAN 10079181						GH 01920395 (det image PCS 2020)
https://www.gbif.org/occurrence/1804426027	eudicots	Carophyllales	Plumbaginaceae	Armeria scabra Pall. ex Roem. & Schult.	Malte, M.O.	s.n. [119113]	CAN, GH, US				1927-08-25 - 1927-08-26	Nunavut	Qikiqtaaluk Region	Baffin Island	Kimmirut	Lake Harbour [Kimmirut].	KM-1	Dry knoll		secondary	62.84667	-69.87194	4000 m		J.M. Saarela	2018-11-13	Nunavut, Baffin Island, Kimmirut [formerly Lake Harbour].	Canadian Geographical Names Data Base (CGNDB)	NAD83	Estimated uncertainty covers entire hamlet and harbour area. Coordinates given on label are imprecise (62° 49' N, 69° 55' W).					CAN 10079183						GH 01920396 (det image PCS 2020)
https://www.gbif.org/occurrence/1804534381	eudicots	Fabales	Fabaceae	Astragalus alpinus L.	Malte, M.O.	s.n. [126901]	CAN, GH				1928-08-02	Nunavut	Qikiqtaaluk Region	Baffin Island	Kimmirut	Lake Harbour [Kimmirut].	KM-1	Dry, gravelly flat.		secondary	62.84667	-69.87194	4000 m		J.M. Saarela	2018-11-13	Nunavut, Baffin Island, Kimmirut [formerly Lake Harbour].	Canadian Geographical Names Data Base (CGNDB)	NAD83	Estimated uncertainty covers entire hamlet and harbour area. Coordinates given on label are imprecise (62° 49' N, 69° 55' W).					CAN 10071467						GH 02067876 (!image PCS 2020)
https://www.gbif.org/occurrence/1804510385	eudicots	Fabales	Fabaceae	Astragalus alpinus L.	Malte, M.O.	s.n. [120290]	CAN, US				1928-08-02	Nunavut	Qikiqtaaluk Region	Baffin Island	Kimmirut	Lake Harbour [Kimmirut].	KM-1			secondary	62.84667	-69.87194	4000 m		P. Wise	5/12/2009	Region: Qikiqtaaluk; Site Name: Lake Harbour, Baffin Island; Site Type: Bay and hamlet; Corrections: The hamlet of Lake Harbour was renamed Kimmirut in 1996, but appears as Lake Harbour on the referenced NTS map.	Canadian Geographical Names Data Base (CGNDB)	NAD83	Coordinates verified, being <5 km from both the bay and the hamlet.					CAN 10071466
https://www.gbif.org/occurrence/1804404600	eudicots	Fabales	Fabaceae	Astragalus alpinus L.	Malte, M.O.	s.n./455 [120296]	CAN, GH, US				1928-08-02	Nunavut	Qikiqtaaluk Region	Baffin Island	Kimmirut	Lake Harbour [Kimmirut].	KM-1			secondary	62.84667	-69.87194	4000 m		P. Wise	5/12/2009	Region: Qikiqtaaluk; Site Name: Lake Harbour, Baffin Island; Site Type: Bay and hamlet; Corrections: The hamlet of Lake Harbour was renamed Kimmirut in 1996, but appears as Lake Harbour on the referenced NTS map.	Canadian Geographical Names Data Base (CGNDB)	NAD83	Coordinates verified, being <5 km from both the bay and the hamlet.					CAN 10071464						GH 02067882 (!image PCS 2020)
https://www.gbif.org/occurrence/1804388064	eudicots	Fabales	Fabaceae	Astragalus alpinus L.	Malte, M.O.	s.n./475 [119772]	CAN, GH				1928-08-02	Nunavut	Qikiqtaaluk Region	Baffin Island	Kimmirut	Lake Harbour [Kimmirut].	KM-1	Gravelly bank		secondary	62.84667	-69.87194	4000 m		J.M. Saarela	2018-11-13	Nunavut, Baffin Island, Kimmirut [formerly Lake Harbour].	Canadian Geographical Names Data Base (CGNDB)	NAD83	Estimated uncertainty covers entire hamlet and harbour area. Coordinates given on label are imprecise (62° 49' N, 69° 55' W).					CAN 10071465						GH 02067863 (!image PCS 2020), GH 02067881 (!image PCS 2020)
https://www.gbif.org/occurrence/1804569146	eudicots	Fabales	Fabaceae	Astragalus alpinus L.	Malte, M.O.	s.n. [118341]	CAN				1927-08-25 - 1927-08-26	Nunavut	Qikiqtaaluk Region	Baffin Island	Kimmirut	Lake Harbour [Kimmirut].	KM-1	Rocky knoll		secondary	62.84667	-69.87194	4000 m		J.M. Saarela	2018-11-13	Nunavut, Baffin Island, Kimmirut [formerly Lake Harbour].	Canadian Geographical Names Data Base (CGNDB)	NAD83	Estimated uncertainty covers entire hamlet and harbour area. Coordinates given on label are imprecise (62° 49' N, 69° 55' W).					CAN 10071461
https://www.gbif.org/occurrence/1804563814	eudicots	Fabales	Fabaceae	Astragalus alpinus L.	Malte, M.O.	s.n. [118342]	CAN, GH				1927-08-25 - 1927-08-26	Nunavut	Qikiqtaaluk Region	Baffin Island	Kimmirut	Lake Harbour [Kimmirut].	KM-1			secondary	62.84667	-69.87194	4000 m		P. Wise	5/12/2009	Region: Qikiqtaaluk; Site Name: Lake Harbour, Baffin Island; Site Type: Bay and hamlet; Corrections: The hamlet of Lake Harbour was renamed Kimmirut in 1996, but appears as Lake Harbour on the referenced NTS map.	Canadian Geographical Names Data Base (CGNDB)	NAD83	Coordinates verified, being <5 km from both the bay and the hamlet.					CAN 10071462						GH 02067879 (!image PCS 2020)
https://www.gbif.org/occurrence/1804538311	eudicots	Fabales	Fabaceae	Astragalus eucosmus B.L. Rob.	Malte, M.O.	s.n./447 [119771]	CAN, GH, 2 sheets, LD, MT, US				1928-08-02	Nunavut	Qikiqtaaluk Region	Baffin Island	Kimmirut	Lake Harbour [Kimmirut].	KM-1	Gravelly bank		secondary	62.84667	-69.87194	4000 m		J.M. Saarela	2018-11-13	Nunavut, Baffin Island, Kimmirut [formerly Lake Harbour].	Canadian Geographical Names Data Base (CGNDB)	NAD83	Estimated uncertainty covers entire hamlet and harbour area. Coordinates given on label are imprecise (62° 49' N, 69° 55' W).					CAN 10070576						GH 02044220 (!PCS image 2020), GH 02044221 (!PCS image 2020)				LD 2083261				MT (!PCS image 2020)
https://www.gbif.org/occurrence/1804588611	eudicots	Fagales	Betulaceae	Betula glandulosa Michx.	Malte, M.O.	s.n. [118711]	CAN, GH				1927-08-25 - 1927-08-26	Nunavut	Qikiqtaaluk Region	Baffin Island	Kimmirut	Lake Harbour [Kimmirut].	KM-1			secondary	62.84667	-69.87194	4000 m		J.M. Saarela	2018-11-13	Nunavut, Baffin Island, Kimmirut [formerly Lake Harbour].	Canadian Geographical Names Data Base (CGNDB)	NAD83	Estimated uncertainty covers entire hamlet and harbour area. Coordinates given on label are imprecise (62° 49' N, 69° 55' W).					CAN 10026646						GH 02195041 (!image PCS 2020)
https://www.gbif.org/occurrence/1804612763	eudicots	Fagales	Betulaceae	Betula glandulosa Michx.	Malte, M.O.	s.n. [118712]	CAN, GH				1927-08-25 - 1927-08-26	Nunavut	Qikiqtaaluk Region	Baffin Island	Kimmirut	Lake Harbour [Kimmirut].	KM-1	Along brook.		secondary	62.84667	-69.87194	4000 m		J.M. Saarela	2018-11-13	Nunavut, Baffin Island, Kimmirut [formerly Lake Harbour].	Canadian Geographical Names Data Base (CGNDB)	NAD83	Estimated uncertainty covers entire hamlet and harbour area. Coordinates given on label are imprecise (62° 49' N, 69° 55' W).					CAN 10026648						GH 02195042 (!image PCS 2020)
https://www.gbif.org/occurrence/1804456439	monocots	Poales	Cyperaceae	Carex atrofusca Schkuhr	Malte, M.O.	s.n. [120312]	CAN, MICH				1928-08-02	Nunavut	Qikiqtaaluk Region	Baffin Island	Kimmirut	Lake Harbour [Kimmirut].	KM-1	Bog.		secondary	62.84667	-69.87194	4000 m		P.C. Sokoloff	2020-05-11	Nunavut: Kimmirut.	Canadian Geographical Names Data Base (CGNDB)	NAD83	Estimated uncertainty covers entire hamlet and harbour.					CAN 10022347											MICH 1362508
https://www.gbif.org/occurrence/1804374497	monocots	Poales	Cyperaceae	Carex fuliginosa subsp. misandra (R.Br.) Nyman	Malte, M.O.	s.n. [126879]	CAN, H				1933-07-22	Nunavut	Qikiqtaaluk Region	Baffin Island	Kimmirut	Lake Harbour [Kimmirut].	KM-1	Dry tussucks on meadow.		secondary	62.84667	-69.87194	4000 m		J.M. Saarela	2018-11-13	Nunavut, Baffin Island, Kimmirut [formerly Lake Harbour].	Canadian Geographical Names Data Base (CGNDB)	NAD83	Estimated uncertainty covers entire hamlet and harbour area. Coordinates given on label are imprecise (62° 49' N, 69° 55' W).					CAN 10037025							H 1306148 (!PCS 2018)
https://www.gbif.org/occurrence/1804365390	monocots	Poales	Cyperaceae	Carex fuliginosa subsp. misandra (R.Br.) Nyman	Malte, M.O.	s.n. [118495]	CAN				1927-08-25 - 1927-08-26	Nunavut	Qikiqtaaluk Region	Baffin Island	Kimmirut	Lake Harbour [Kimmirut].	KM-1	Rocky ground.		secondary	62.84667	-69.87194	4000 m		J.M. Saarela	2018-11-13	Nunavut, Baffin Island, Kimmirut [formerly Lake Harbour].	Canadian Geographical Names Data Base (CGNDB)	NAD83	Estimated uncertainty covers entire hamlet and harbour area. Coordinates given on label are imprecise (62° 49' N, 69° 55' W).					CAN 10037046
https://www.gbif.org/occurrence/1804475969	monocots	Poales	Cyperaceae	Carex marina Dewey	Malte, M.O.	s.n.	CAN				1927-08-25 - 1927-08-26	Nunavut	Qikiqtaaluk Region	Baffin Island	Kimmirut	Lake Harbour [Kimmirut].	KM-1	Moist meadow.		secondary	62.84667	-69.87194	4000 m		J.M. Saarela	2018-11-13	Nunavut, Baffin Island, Kimmirut [formerly Lake Harbour].	Canadian Geographical Names Data Base (CGNDB)	NAD83	Estimated uncertainty covers entire hamlet and harbour area. Coordinates given on label are imprecise (62° 49' N, 69° 55' W).						CAN 18403
https://www.gbif.org/occurrence/1675901374	monocots	Poales	Cyperaceae	Carex membranacea Hook.	Malte, M.O.	s.n. [118533]	US				1927-08-25	Nunavut	Qikiqtaaluk Region	Baffin Island	Kimmirut	Lake Harbour [Kimmirut], margin of lake.	KM-1			secondary	62.84667	-69.87194	4000 m		P.C. Sokoloff	2020-05-11	Nunavut: Kimmirut.	Canadian Geographical Names Data Base (CGNDB)	NAD83	Estimated uncertainty covers entire hamlet and harbour.
https://www.gbif.org/occurrence/1804429983	monocots	Poales	Cyperaceae	Carex rariflora (Wahlenb.) Sm.	Malte, M.O.	s.n. [118518]	CAN				1927-08-25 - 1927-08-26	Nunavut	Qikiqtaaluk Region	Baffin Island	Kimmirut	Lake Harbour [Kimmirut].	KM-1	Wet meadow.		secondary	62.84667	-69.87194	4000 m		J.M. Saarela	2018-11-13	Nunavut, Baffin Island, Kimmirut [formerly Lake Harbour].	Canadian Geographical Names Data Base (CGNDB)	NAD83	Estimated uncertainty covers entire hamlet and harbour area. Coordinates given on label are imprecise (62° 49' N, 69° 55' W).					CAN 10038752
https://www.gbif.org/occurrence/1804474810	eudicots	Myrtales	Onagraceae	Chamaenerion latifolium (L.) Sweet	Malte, M.O.	s.n./479 [120320]	CAN, GH				1928-08-02	Nunavut	Qikiqtaaluk Region	Baffin Island	Kimmirut	Lake Harbour [Kimmirut].	KM-1	wet gravel		secondary	62.84667	-69.87194	4000 m		J.M. Saarela	2018-11-13	Nunavut, Baffin Island, Kimmirut [formerly Lake Harbour].	Canadian Geographical Names Data Base (CGNDB)	NAD83	Estimated uncertainty covers entire hamlet and harbour area. Coordinates given on label are imprecise (62° 49' N, 69° 55' W).					CAN 10001751						GH 01675669 (det image PCS 2020)
https://www.gbif.org/occurrence/1804534141	eudicots	Myrtales	Onagraceae	Chamaenerion latifolium (L.) Sweet	Malte, M.O.	s.n. [126853]	CAN, GH				1933-07-22	Nunavut	Qikiqtaaluk Region	Baffin Island	Kimmirut	Lake Harbour [Kimmirut].	KM-1	Dry ground.		secondary	62.84667	-69.87194	4000 m		J.M. Saarela	2018-11-13	Nunavut, Baffin Island, Kimmirut [formerly Lake Harbour].	Canadian Geographical Names Data Base (CGNDB)	NAD83	Estimated uncertainty covers entire hamlet and harbour area. Coordinates given on label are imprecise (62° 49' N, 69° 55' W).					CAN 10001752						GH 01675656 (det image PCS 2020)
https://www.gbif.org/occurrence/1804579205	eudicots	Myrtales	Onagraceae	Chamaenerion latifolium (L.) Sweet	Malte, M.O.	s.n./559 [119128]	CAN, GH				1927-08-25 - 1927-08-26	Nunavut	Qikiqtaaluk Region	Baffin Island	Kimmirut	Lake Harbour [Kimmirut].	KM-1			secondary	62.84667	-69.87194	4000 m		P. Wise	5/12/2009	Region: Qikiqtaaluk; Site Name: Lake Harbour, Baffin Island; Site Type: Bay and hamlet; Corrections: The hamlet of Lake Harbour was renamed Kimmirut in 1996, but appears as Lake Harbour on the referenced NTS map.	Canadian Geographical Names Data Base (CGNDB)	NAD83	Coordinates verified, being <5 km from both the bay and the hamlet.					CAN 10001743						GH 01675671 (det image PCS 2020)
https://www.gbif.org/occurrence/1804599635	monilophytes	Polypodiales	Cystopteridaceae	Cystopteris fragilis (L.) Bernh.	Malte, M.O.	s.n. [120304]	CAN				1928-08-02	Nunavut	Qikiqtaaluk Region	Baffin Island	Kimmirut	Lake Harbour [Kimmirut].	KM-1	Crevices of rocks.		secondary	62.84667	-69.87194	4000 m		J.M. Saarela	2018-11-13	Nunavut, Baffin Island, Kimmirut [formerly Lake Harbour].	Canadian Geographical Names Data Base (CGNDB)	NAD83	Estimated uncertainty covers entire hamlet and harbour area. Coordinates given on label are imprecise (62° 49' N, 69° 55' W).					CAN 10005298
https://www.gbif.org/occurrence/1804500262	monilophytes	Polypodiales	Cystopteridaceae	Cystopteris fragilis (L.) Bernh.	Malte, M.O.	s.n. [126871]	CAN, NY				1933-07-22	Nunavut	Qikiqtaaluk Region	Baffin Island	Kimmirut	Lake Harbour [Kimmirut].	KM-1	Among rocks at waterfall.		secondary	62.84667	-69.87194	4000 m		J.M. Saarela	2018-11-13	Nunavut, Baffin Island, Kimmirut [formerly Lake Harbour].	Canadian Geographical Names Data Base (CGNDB)	NAD83	Estimated uncertainty covers entire hamlet and harbour area. Coordinates given on label are imprecise (62° 49' N, 69° 55' W).					CAN 10005299
https://www.gbif.org/occurrence/1804514983	eudicots	Rosales	Rosaceae	Dryas integrifolia Vahl subsp. integrifolia	Malte, M.O.	s.n./1170 [121012]	CAN, GH				1928-08-29 - 1928-08-30	Nunavut	Qikiqtaaluk Region	Baffin Island	Kimmirut	Lake Harbour [Kimmirut].	KM-1			secondary	62.84667	-69.87194	4000 m		J.M. Saarela	2018-11-13	Nunavut, Baffin Island, Kimmirut [formerly Lake Harbour].	Canadian Geographical Names Data Base (CGNDB)	NAD83	Estimated uncertainty covers entire hamlet and harbour area. Coordinates given on label are imprecise (62° 49' N, 69° 55' W).					CAN 10062421						GH 01588309 (det image PCS 2020)
https://www.gbif.org/occurrence/1804556692	monocots	Poales	Cyperaceae	Eriophorum callitrix Cham.	Malte, M.O.	s.n. [118683]	CAN				1927-08-25 - 1927-08-26	Nunavut	Qikiqtaaluk Region	Baffin Island	Kimmirut	Lake Harbour [Kimmirut].	KM-1	Shallow water.		secondary	62.84667	-69.87194	4000 m		P.C. Sokoloff	2020-05-11	Nunavut: Kimmirut.	Canadian Geographical Names Data Base (CGNDB)	NAD83	Estimated uncertainty covers entire hamlet and harbour.					CAN 10034184
https://www.gbif.org/occurrence/1998575528	monocots	Poales	Poaceae	Festuca brachyphylla Schult. & Schult.f. subsp. brachyphylla	Malte, M.O.	s.n./643 [118374]	CAN, GH, MICH				1927-08-25 - 1927-08-26	Nunavut	Qikiqtaaluk Region	Baffin Island	Kimmirut	Lake Harbour [Kimmirut].	KM-1			secondary	62.84667	-69.87194	4000 m		P.C. Sokoloff	2020-05-11	Nunavut: Kimmirut.	Canadian Geographical Names Data Base (CGNDB)	NAD83	Estimated uncertainty covers entire hamlet and harbour.					CAN 10012472						GH 00023723					1414560
https://www.gbif.org/occurrence/1949461759	monocots	Poales	Juncaceae	Juncus arcticus Willd. subsp. arcticus	Malte, M.O.	s.n. []	V				1927-08-25	Nunavut	Qikiqtaaluk Region	Baffin Island	Kimmirut	Lake Harbour [Kimmirut].	KM-1			secondary	62.84667	-69.87194	4000 m		P.C. Sokoloff	2020-05-11	Nunavut: Kimmirut.	Canadian Geographical Names Data Base (CGNDB)	NAD83	Estimated uncertainty covers entire hamlet and harbour.
https://www.gbif.org/occurrence/1804545973	eudicots	Ericales	Ericaceae	Kalmia procumbens (L.) Gift, Kron & P.F. Stevens ex Galasso, Banfi & F. Conti	Malte, M.O.	s.n. [121041]	CAN				1928-08-29 - 1928-08-30	Nunavut	Qikiqtaaluk Region	Baffin Island	Kimmirut	Lake Harbour [Kimmirut].	KM-1			secondary	62.84667	-69.87194	4000 m		J.M. Saarela	2018-11-13	Nunavut, Baffin Island, Kimmirut [formerly Lake Harbour].	Canadian Geographical Names Data Base (CGNDB)	NAD83	Estimated uncertainty covers entire hamlet and harbour area. Coordinates given on label are imprecise (62° 49' N, 69° 55' W).					CAN 10074783
https://www.gbif.org/occurrence/1804557804	monocots	Poales	Poaceae	Koeleria spicata (L.) Barberá, A.Quintanar, Soreng & P.M. Peterson	Malte, M.O.	s.n. [118475]	CAN, US				1927-08-25 - 1927-08-26	Nunavut	Qikiqtaaluk Region	Baffin Island	Kimmirut	Lake Harbour [Kimmirut].	KM-1			secondary	62.84667	-69.87194	4000 m		J.M. Saarela	2018-11-13	Nunavut, Baffin Island, Kimmirut [formerly Lake Harbour].	Canadian Geographical Names Data Base (CGNDB)	NAD83	Estimated uncertainty covers entire hamlet and harbour area. Coordinates given on label are imprecise (62° 49' N, 69° 55' W).					CAN 10021459
https://www.gbif.org/occurrence/1804594212	eudicots	Carophyllales	Polygonaceae	Oxyria digyna Hill	Malte, M.O.	s.n. [120298]	CAN, GH				1928-08-02	Nunavut	Qikiqtaaluk Region	Baffin Island	Kimmirut	Lake Harbour [Kimmirut].	KM-1			secondary	62.84667	-69.87194	4000 m		J.M. Saarela	2018-11-13	Nunavut, Baffin Island, Kimmirut [formerly Lake Harbour].	Canadian Geographical Names Data Base (CGNDB)	NAD83	Estimated uncertainty covers entire hamlet and harbour area. Coordinates given on label are imprecise (62° 49' N, 69° 55' W).					CAN 10035380						GH 00351867
https://www.gbif.org/occurrence/1804562392	eudicots	Carophyllales	Polygonaceae	Oxyria digyna Hill	Malte, M.O.	s.n. [118714]	CAN				1927-08-25 - 1927-08-26	Nunavut	Qikiqtaaluk Region	Baffin Island	Kimmirut	Lake Harbour [Kimmirut].	KM-1	Along brook.		secondary	62.84667	-69.87194	4000 m		J.M. Saarela	2018-11-13	Nunavut, Baffin Island, Kimmirut [formerly Lake Harbour].	Canadian Geographical Names Data Base (CGNDB)	NAD83	Estimated uncertainty covers entire hamlet and harbour area. Coordinates given on label are imprecise (62° 49' N, 69° 55' W).					CAN 10035390
https://www.gbif.org/occurrence/1986880961	monocots	Poales	Poaceae	Phippsia algida (Sol.) R.Br.	Malte, M.O.	s.n. [126844]	K, H, UTC				1933-07-22	Nunavut	Qikiqtaaluk Region	Baffin Island	Kimmirut	Lake Harbour [Kimmirut] around H.B.C. [Hudson Bay Company].	KM-1	Weed around the H.B.C.		secondary	62.84667	-69.87194	4000 m		P.C. Sokoloff	2020-05-11	Nunavut: Kimmirut.	Canadian Geographical Names Data Base (CGNDB)	NAD83	Estimated uncertainty covers entire hamlet and harbour.												H 1164083 (!JMS 2018)	K 000496192
https://www.gbif.org/occurrence/1804469061	eudicots	Ericales	Ericaceae	Phyllodoce caerulea (L.) Bab.	Malte, M.O.	s.n. [126856]	CAN				1933-07-22	Nunavut	Qikiqtaaluk Region	Baffin Island	Kimmirut	Lake Harbour [Kimmirut].	KM-1	Grassy, gravelly meadow		secondary	62.84667	-69.87194	4000 m		P. Wise	5/12/2009	Region: Qikiqtaaluk; Site Name: Lake Harbour, Baffin Island; Site Type: Bay and hamlet; Corrections: The hamlet of Lake Harbour was renamed Kimmirut in 1996, but appears as Lake Harbour on the referenced NTS map.	Canadian Geographical Names Data Base (CGNDB)	NAD83	Coordinates verified, being <5 km from both the bay and the hamlet.					CAN 10074926
https://www.gbif.org/occurrence/1804585994	eudicots	Ericales	Ericaceae	Phyllodoce caerulea (L.) Bab.	Malte, M.O.	s.n. [119055]	CAN				1927-08-25 - 1927-08-26	Nunavut	Qikiqtaaluk Region	Baffin Island	Kimmirut	Lake Harbour [Kimmirut].	KM-1			secondary	62.84667	-69.87194	4000 m		J.M. Saarela	2018-11-13	Nunavut, Baffin Island, Kimmirut [formerly Lake Harbour].	Canadian Geographical Names Data Base (CGNDB)	NAD83	Estimated uncertainty covers entire hamlet and harbour area. Coordinates given on label are imprecise (62° 49' N, 69° 55' W).					CAN 10074925
https://www.gbif.org/occurrence/1804526496	eudicots	Malpighiales	Salicaceae	Salix uva-ursi Pursh	Malte, M.O.	s.n. [118657]	CAN				1927-08-25 - 1927-08-26	Nunavut	Qikiqtaaluk Region	Baffin Island	Kimmirut	Lake Harbour [Kimmirut].	KM-1			secondary	62.84667	-69.87194	4000 m		J.M. Saarela	2018-11-13	Nunavut, Baffin Island, Kimmirut [formerly Lake Harbour].	Canadian Geographical Names Data Base (CGNDB)	NAD83	Estimated uncertainty covers entire hamlet and harbour area. Coordinates given on label are imprecise (62° 49' N, 69° 55' W).					CAN 10032609
https://www.gbif.org/occurrence/1804438293	eudicots	Malpighiales	Salicaceae	Salix glauca var. cordifolia (Pursh) Dorn	Malte, M.O.	s.n. [126895]	CAN, NY				1933-07-22	Nunavut	Qikiqtaaluk Region	Baffin Island	Kimmirut	Lake Harbour [Kimmirut] behind H.B.C. [Hudson Bay Company].	KM-1	Dry slope		secondary	62.84667	-69.87194	4000 m		J.M. Saarela	2018-11-13	Nunavut, Baffin Island, Kimmirut [formerly Lake Harbour].	Canadian Geographical Names Data Base (CGNDB)	NAD83	Estimated uncertainty covers entire hamlet and harbour area. Coordinates given on label are imprecise (62° 49' N, 69° 55' W).						CAN 47379
https://www.gbif.org/occurrence/1804367322	eudicots	Malpighiales	Salicaceae	Salix glauca var. cordifolia (Pursh) Dorn	Malte, M.O.	s.n. [118812]	CAN				1927-08-25 - 1927-08-26	Nunavut	Qikiqtaaluk Region	Baffin Island	Kimmirut	Lake Harbour [Kimmirut].	KM-1			secondary	62.84667	-69.87194	4000 m		J.M. Saarela	2018-11-13	Nunavut, Baffin Island, Kimmirut [formerly Lake Harbour].	Canadian Geographical Names Data Base (CGNDB)	NAD83	Estimated uncertainty covers entire hamlet and harbour area. Coordinates given on label are imprecise (62° 49' N, 69° 55' W).						CAN 47161
https://www.gbif.org/occurrence/1804427772	eudicots	Saxifragales	Saxifragaceae	Saxifraga aizoides L.	Malte, M.O.	s.n. [118952]	CAN				1927-08-25 - 1927-08-26	Nunavut	Qikiqtaaluk Region	Baffin Island	Kimmirut	Lake Harbour [Kimmirut].	KM-1			secondary	62.84667	-69.87194	4000 m		J.M. Saarela	2018-11-13	Nunavut, Baffin Island, Kimmirut [formerly Lake Harbour].	Canadian Geographical Names Data Base (CGNDB)	NAD83	Estimated uncertainty covers entire hamlet and harbour area. Coordinates given on label are imprecise (62° 49' N, 69° 55' W).					CAN 10060066
https://www.gbif.org/occurrence/1804513411	eudicots	Saxifragales	Saxifragaceae	Saxifraga aizoides L.	Malte, M.O.	s.n. [118957]	CAN				1927-08-25 - 1927-08-26	Nunavut	Qikiqtaaluk Region	Baffin Island	Kimmirut	Lake Harbour [Kimmirut].	KM-1	Along brook.		secondary	62.84667	-69.87194	4000 m		J.M. Saarela	2018-11-13	Nunavut, Baffin Island, Kimmirut [formerly Lake Harbour].	Canadian Geographical Names Data Base (CGNDB)	NAD83	Estimated uncertainty covers entire hamlet and harbour area. Coordinates given on label are imprecise (62° 49' N, 69° 55' W).					CAN 10060040
https://www.gbif.org/occurrence/1804500551	eudicots	Saxifragales	Saxifragaceae	Saxifraga aizoides L.	Malte, M.O.	s.n. [118956]	CAN, GH, US				1927-08-25 - 1927-08-26	Nunavut	Qikiqtaaluk Region	Baffin Island	Kimmirut	Lake Harbour [Kimmirut].	KM-1			secondary	62.84667	-69.87194	4000 m		J.M. Saarela	2018-11-13	Nunavut, Baffin Island, Kimmirut [formerly Lake Harbour].	Canadian Geographical Names Data Base (CGNDB)	NAD83	Estimated uncertainty covers entire hamlet and harbour area. Coordinates given on label are imprecise (62° 49' N, 69° 55' W).					CAN 10060043						GH 01616677 (!image PCS 2020)
https://www.gbif.org/occurrence/1804519811	eudicots	Saxifragales	Saxifragaceae	Saxifraga aizoides L.	Malte, M.O.	s.n. [118951]	CAN, GH, QFA				1927-08-25 - 1927-08-26	Nunavut	Qikiqtaaluk Region	Baffin Island	Kimmirut	Lake Harbour [Kimmirut].	KM-1			secondary	62.84667	-69.87194	4000 m		J.M. Saarela	2018-11-13	Nunavut, Baffin Island, Kimmirut [formerly Lake Harbour].	Canadian Geographical Names Data Base (CGNDB)	NAD83	Estimated uncertainty covers entire hamlet and harbour area. Coordinates given on label are imprecise (62° 49' N, 69° 55' W).					CAN 10060059							GH 01616676 (!image PCS 2020)
https://www.gbif.org/occurrence/1804409279	eudicots	Saxifragales	Saxifragaceae	Saxifraga cespitosa L.	Malte, M.O.	s.n. [126902]	CAN, GH				1933-07-22	Nunavut	Qikiqtaaluk Region	Baffin Island	Kimmirut	Lake Harbour [Kimmirut].	KM-1			secondary	62.84667	-69.87194	4000 m		P. Wise	5/12/2009	Region: Qikiqtaaluk; Site Name: Lake Harbour, Baffin Island; Site Type: Bay and hamlet; Corrections: The hamlet of Lake Harbour was renamed Kimmirut in 1996, but appears as Lake Harbour on the referenced NTS map.	Canadian Geographical Names Data Base (CGNDB)	NAD83	Coordinates verified, being <5 km from both the bay and the hamlet.					CAN 10059163						GH 01619484 (!image PCS 2020)
https://www.gbif.org/occurrence/1804382236	eudicots	Saxifragales	Saxifragaceae	Saxifraga cespitosa L.	Malte, M.O.	s.n. [126878]	CAN, GH				1933-07-22	Nunavut	Qikiqtaaluk Region	Baffin Island	Kimmirut	Lake Harbour [Kimmirut].	KM-1	Dry, gravelly ground		secondary	62.84667	-69.87194	4000 m		J.M. Saarela	2018-11-13	Nunavut, Baffin Island, Kimmirut [formerly Lake Harbour].	Canadian Geographical Names Data Base (CGNDB)	NAD83	Estimated uncertainty covers entire hamlet and harbour area. Coordinates given on label are imprecise (62° 49' N, 69° 55' W).					CAN 10059165						GH 01619486 (!image PCS 2020)
https://www.gbif.org/occurrence/1804435877	eudicots	Saxifragales	Saxifragaceae	Saxifraga oppositifolia L.	Malte, M.O.	s.n. [118995]	CAN				1927-08-25 - 1927-08-26	Nunavut	Qikiqtaaluk Region	Baffin Island	Kimmirut	Lake Harbour [Kimmirut].	KM-1	Muddy flat		secondary	62.84667	-69.87194	4000 m		J.M. Saarela	2018-11-13	Nunavut, Baffin Island, Kimmirut [formerly Lake Harbour].	Canadian Geographical Names Data Base (CGNDB)	NAD83	Estimated uncertainty covers entire hamlet and harbour area. Coordinates given on label are imprecise (62° 49' N, 69° 55' W).					CAN 10062041
https://www.gbif.org/occurrence/1804609360	eudicots	Caryophyllales	Caryophyllaceae	Silene involucrata (Cham. & Schltdl.) Bocquet subsp. involucrata	Malte, M.O.	s.n. [118767]	CAN				1927-08-25 - 1927-08-26	Nunavut	Qikiqtaaluk Region	Baffin Island	Kimmirut	Lake Harbour [Kimmirut].	KM-1	Gravelly knoll		secondary	62.84667	-69.87194	4000 m		J.M. Saarela	2018-11-13	Nunavut, Baffin Island, Kimmirut [formerly Lake Harbour].	Canadian Geographical Names Data Base (CGNDB)	NAD83	Estimated uncertainty covers entire hamlet and harbour area. Coordinates given on label are imprecise (62° 49' N, 69° 55' W).					CAN 10045106
https://www.gbif.org/occurrence/1804601828	eudicots	Caryophyllales	Caryophyllaceae	Stellaria humifusa Rottb.	Malte, M.O.	s.n. [126851]	CAN, GH				1933-07-22	Nunavut	Qikiqtaaluk Region	Baffin Island	Kimmirut	Lake Harbour [Kimmirut].	KM-1	Sea shore		secondary	62.84667	-69.87194	4000 m		P.C. Sokoloff	2020-05-11	Nunavut: Kimmirut.	Canadian Geographical Names Data Base (CGNDB)	NAD83	Estimated uncertainty covers entire hamlet and harbour.					CAN 10047614						GH 01622190 (!image PCS 2020)
https://www.gbif.org/occurrence/1804364527	eudicots	Caryophyllales	Caryophyllaceae	Stellaria humifusa Rottb.	Malte, M.O.	s.n. [118786]	CAN				1927-08-25 - 1927-08-26	Nunavut	Qikiqtaaluk Region	Baffin Island	Kimmirut	Lake Harbour [Kimmirut].	KM-1	Muddy shore		secondary	62.84667	-69.87194	4000 m		P.C. Sokoloff	2020-05-11	Nunavut: Kimmirut.	Canadian Geographical Names Data Base (CGNDB)	NAD83	Estimated uncertainty covers entire hamlet and harbour.					CAN 10047598
https://www.gbif.org/occurrence/1096758491	eudicots	Asterales	Asteraceae	Taraxacum ceratophorum (Ledeb.) DC.	Malte, M.O.	s.n. [119207]	S			Taraxacum russeolum Dahlst.	1927-04-25	Nunavut	Qikiqtaaluk Region	Baffin Island	Kimmirut	Lake Harbour [Kimmirut].	KM-1			secondary	62.84667	-69.87194	4000 m		P.C. Sokoloff	2020-05-11	Nunavut: Kimmirut.	Canadian Geographical Names Data Base (CGNDB)	NAD83	Estimated uncertainty covers entire hamlet and harbour.
https://www.gbif.org/occurrence/1804455916	eudicots	Asterales	Asteraceae	Taraxacum ceratophorum (Ledeb.) DC.	Malte, M.O.	s.n.	CAN				1928-08-02	Nunavut	Qikiqtaaluk Region	Baffin Island	Kimmirut	Lake Harbour [Kimmirut].	KM-1			secondary	62.84667	-69.87194	4000 m		J.M. Saarela	2018-11-13	Nunavut, Baffin Island, Kimmirut [formerly Lake Harbour].	Canadian Geographical Names Data Base (CGNDB)	NAD83	Estimated uncertainty covers entire hamlet and harbour area. Coordinates given on label are imprecise (62° 49' N, 69° 55' W).					CAN 111630
https://www.gbif.org/occurrence/1096739478	eudicots	Asterales	Asteraceae	Taraxacum ceratophorum (Ledeb.) DC.	Malte, M.O.	s.n. [120293]	S			Taraxacum malteanum Dahlst.	1928-08-02	Nunavut	Qikiqtaaluk Region	Baffin Island	Kimmirut	Lake Harbour [Kimmirut].	KM-1			secondary	62.84667	-69.87194	4000 m		P.C. Sokoloff	2020-05-11	Nunavut: Kimmirut.	Canadian Geographical Names Data Base (CGNDB)	NAD83	Estimated uncertainty covers entire hamlet and harbour.
https://www.gbif.org/occurrence/1804596110	eudicots	Asterales	Asteraceae	Taraxacum ceratophorum (Ledeb.) DC.	Malte, M.O.	s.n.	CAN				1927-08-25 - 1927-08-26	Nunavut	Qikiqtaaluk Region	Baffin Island	Kimmirut	Lake Harbour [Kimmirut].	KM-1			secondary	62.84667	-69.87194	4000 m		J.M. Saarela	2018-11-13	Nunavut, Baffin Island, Kimmirut [formerly Lake Harbour].	Canadian Geographical Names Data Base (CGNDB)	NAD83	Estimated uncertainty covers entire hamlet and harbour area. Coordinates given on label are imprecise (62° 49' N, 69° 55' W).					CAN 111689
https://www.gbif.org/occurrence/1804549162	eudicots	Asterales	Campanulaceae	Melanocalyx uniflora (L.) Morin	Malte, M.O.	s.n. [120291]	CAN	Aiken, Susan G.	1999		1928-08-02	Nunavut	Qikiqtaaluk Region	Baffin Island	Kimmirut	Lake Harbour [Kimmirut].	KM-1			secondary	62.84667	-69.87194	4000 m		P. Wise	5/12/2009	Region: Qikiqtaaluk; Site Name: Lake Harbour, Baffin Island; Site Type: Bay and hamlet; Corrections: The hamlet of Lake Harbour was renamed Kimmirut in 1996, but appears as Lake Harbour on the referenced NTS map.	Canadian Geographical Names Data Base (CGNDB)	NAD83	Coordinates verified, being <5 km from both the bay and the hamlet.					CAN 10082051
https://www.gbif.org/occurrence/1804402784	monocots	Poales	Poaceae	Festuca brachyphylla Schult. & Schult.f. subsp. brachyphylla	Malte, M.O.	s.n. [118373]	CAN	Aiken, Susan G.	May 1986		1927-08-25 - 1927-08-26	Nunavut	Qikiqtaaluk Region	Baffin Island	Kimmirut	Lake Harbour [Kimmirut].	KM-1			secondary	62.84667	-69.87194	4000 m		J.M. Saarela	2018-11-13	Nunavut, Baffin Island, Kimmirut [formerly Lake Harbour].	Canadian Geographical Names Data Base (CGNDB)	NAD83	Estimated uncertainty covers entire hamlet and harbour area. Coordinates given on label are imprecise (62° 49' N, 69° 55' W).					CAN 10012425
https://www.gbif.org/occurrence/1804529920	monocots	Poales	Poaceae	Festuca brachyphylla Schult. & Schult.f. subsp. brachyphylla	Malte, M.O.	s.n./660 [118375]	CAN, GH	Aiken, Susan G.	May 1986		1927-08-25 - 1927-08-26	Nunavut	Qikiqtaaluk Region	Baffin Island	Kimmirut	Lake Harbour [Kimmirut].	KM-1			secondary	62.84667	-69.87194	4000 m		P.C. Sokoloff	2020-05-11	Nunavut: Kimmirut.	Canadian Geographical Names Data Base (CGNDB)	NAD83	Estimated uncertainty covers entire hamlet and harbour.					CAN 10012471						GH 00936735
https://www.gbif.org/occurrence/1804608487	eudicots	Saxifragales	Saxifragaceae	Saxifraga paniculata Mill.	Malte, M.O.	s.n./1195 [121037]	CAN, GH	Aiken, Susan G.	June 2000		1928-08-29 - 1928-08-30	Nunavut	Qikiqtaaluk Region	Baffin Island	Kimmirut	Lake Harbour [Kimmirut].	KM-1	rocky slope		secondary	62.84667	-69.87194	4000 m		J.M. Saarela	2018-11-13	Nunavut, Baffin Island, Kimmirut [formerly Lake Harbour].	Canadian Geographical Names Data Base (CGNDB)	NAD83	Estimated uncertainty covers entire hamlet and harbour area. Coordinates given on label are imprecise (62° 49' N, 69° 55' W).					CAN 10062319						GH 01621811 (!image PCS 2020)
https://www.gbif.org/occurrence/1804467197	monocots	Poales	Cyperaceae	Trichophorum caespitosum (L.) Hartm.	Malte, M.O.	s.n. [118684]	CAN	Aiken, Susan G.	May 1998		1927-08-25 - 1927-08-26	Nunavut	Qikiqtaaluk Region	Baffin Island	Kimmirut	Lake Harbour [Kimmirut].	KM-1			secondary	62.84667	-69.87194	4000 m		P.C. Sokoloff	2020-05-11	Nunavut: Kimmirut.	Canadian Geographical Names Data Base (CGNDB)	NAD83	Estimated uncertainty covers entire hamlet and harbour.					CAN 10031624
https://www.gbif.org/occurrence/1804513896	monocots	Poales	Cyperaceae	Trichophorum caespitosum (L.) Hartm.	Malte, M.O.	s.n. [118685]	CAN, MICH, US	Aiken, Susan G.	May 1998		1927-08-25 - 1927-08-26	Nunavut	Qikiqtaaluk Region	Baffin Island	Kimmirut	Lake Harbour [Kimmirut].	KM-1			secondary	62.84667	-69.87194	4000 m		P.C. Sokoloff	2020-05-11	Nunavut: Kimmirut.	Canadian Geographical Names Data Base (CGNDB)	NAD83	Estimated uncertainty covers entire hamlet and harbour.					CAN 10031623											MICH 1402987 (!image PCS 2020)
https://www.gbif.org/occurrence/1836917213	eudicots	Malpighiales	Salicaceae	Salix arctophila × S. uva-ursi (cf.)	Malte, M.O.	s.n. [118635]	CAN	Argus, George W.	2001		1927-08-25 - 1927-08-26	Nunavut	Qikiqtaaluk Region	Baffin Island	Kimmirut	Lake Harbour [Kimmirut].	KM-1			secondary	62.84667	-69.87194	4000 m		J.M. Saarela	2018-11-13	Nunavut, Baffin Island, Kimmirut [formerly Lake Harbour].	Canadian Geographical Names Data Base (CGNDB)	NAD83	Estimated uncertainty covers entire hamlet and harbour area. Coordinates given on label are imprecise (62° 49' N, 69° 55' W).					CAN 10023676
https://www.gbif.org/occurrence/1804469251	eudicots	Malpighiales	Salicaceae	Salix arctophila Cockerell ex A.Heller	Malte, M.O.	s.n. [120311]	CAN, NY, US	Argus, George W.	1997		1928-08-02	Nunavut	Qikiqtaaluk Region	Baffin Island	Kimmirut	Lake Harbour [Kimmirut].	KM-1			secondary	62.84667	-69.87194	4000 m		P.C. Sokoloff	2020-05-11	Nunavut: Kimmirut.	Canadian Geographical Names Data Base (CGNDB)	NAD83	Estimated uncertainty covers entire hamlet and harbour.					CAN 10023421
https://www.gbif.org/occurrence/1804535356	eudicots	Malpighiales	Salicaceae	Salix herbacea L.	Malte, M.O.	s.n. [118636]	CAN	Argus, George W.	1997		1927-08-25 - 1927-08-26	Nunavut	Qikiqtaaluk Region	Baffin Island	Kimmirut	Lake Harbour [Kimmirut].	KM-1			secondary	62.84667	-69.87194	4000 m		P. Wise	5/12/2009	Region: Qikiqtaaluk; Site Name: Lake Harbour, Baffin Island; Site Type: Bay and hamlet; Corrections: The hamlet of Lake Harbour was renamed Kimmirut in 1996, but appears as Lake Harbour on the referenced NTS map.	Canadian Geographical Names Data Base (CGNDB)	NAD83	Coordinates verified, being <5 km from both the bay and the hamlet.					CAN 10025612
https://www.gbif.org/occurrence/1804419703	eudicots	Malpighiales	Salicaceae	Salix reticulata L.	Malte, M.O.	s.n. [126880]	CAN	Argus, George W.	1997		1933-07-22	Nunavut	Qikiqtaaluk Region	Baffin Island	Kimmirut	Lake Harbour [Kimmirut], at waterfall.	KM-1			secondary	62.84667	-69.87194	4000 m		J.M. Saarela	2018-11-13	Nunavut, Baffin Island, Kimmirut [formerly Lake Harbour].	Canadian Geographical Names Data Base (CGNDB)	NAD83	Estimated uncertainty covers entire hamlet and harbour area. Coordinates given on label are imprecise (62° 49' N, 69° 55' W).					CAN 10030306
https://www.gbif.org/occurrence/1804568084	eudicots	Malpighiales	Salicaceae	Salix reticulata L.	Malte, M.O.	s.n. [120307]	CAN, NY	Argus, George W.	1997		1928-08-02	Nunavut	Qikiqtaaluk Region	Baffin Island	Kimmirut	Lake Harbour [Kimmirut].	KM-1			secondary	62.84667	-69.87194	4000 m		J.M. Saarela	2018-11-13	Nunavut, Baffin Island, Kimmirut [formerly Lake Harbour].	Canadian Geographical Names Data Base (CGNDB)	NAD83	Estimated uncertainty covers entire hamlet and harbour area. Coordinates given on label are imprecise (62° 49' N, 69° 55' W).					CAN 10030305
https://www.gbif.org/occurrence/1804476146	eudicots	Malpighiales	Salicaceae	Salix reticulata L.	Malte, M.O.	s.n. [126870]	CAN, NY, US	Argus, George W.	1997		1933-07-22	Nunavut	Qikiqtaaluk Region	Baffin Island	Kimmirut	Lake Harbour [Kimmirut].	KM-1	In spray of waterfall.		secondary	62.84667	-69.87194	4000 m		J.M. Saarela	2018-11-13	Nunavut, Baffin Island, Kimmirut [formerly Lake Harbour].	Canadian Geographical Names Data Base (CGNDB)	NAD83	Estimated uncertainty covers entire hamlet and harbour area. Coordinates given on label are imprecise (62° 49' N, 69° 55' W).					CAN 10030302
https://www.gbif.org/occurrence/1804450172	eudicots	Malpighiales	Salicaceae	Salix reticulata L.	Malte, M.O.	s.n. [118650]	CAN	Argus, George W.	1997		1927-08-25 - 1927-08-26	Nunavut	Qikiqtaaluk Region	Baffin Island	Kimmirut	Lake Harbour [Kimmirut].	KM-1			secondary	62.84667	-69.87194	4000 m		J.M. Saarela	2018-11-13	Nunavut, Baffin Island, Kimmirut [formerly Lake Harbour].	Canadian Geographical Names Data Base (CGNDB)	NAD83	Estimated uncertainty covers entire hamlet and harbour area. Coordinates given on label are imprecise (62° 49' N, 69° 55' W).					CAN 10030307
https://www.gbif.org/occurrence/1804390157	eudicots	Malpighiales	Salicaceae	Salix reticulata L.	Malte, M.O.	s.n. [121016]	CAN	Argus, George W.	1997		1928-08-29 - 1928-08-30	Nunavut	Qikiqtaaluk Region	Baffin Island	Kimmirut	Lake Harbour [Kimmirut].	KM-1			secondary	62.84667	-69.87194	4000 m		J.M. Saarela	2018-11-13	Nunavut, Baffin Island, Kimmirut [formerly Lake Harbour].	Canadian Geographical Names Data Base (CGNDB)	NAD83	Estimated uncertainty covers entire hamlet and harbour area. Coordinates given on label are imprecise (62° 49' N, 69° 55' W).					CAN 10030303
https://www.gbif.org/occurrence/1804468038	eudicots	Malpighiales	Salicaceae	Salix reticulata L.	Malte, M.O.	s.n. [121043]	CAN	Argus, George W.	1997		1928-08-29 - 1928-08-30	Nunavut	Qikiqtaaluk Region	Baffin Island	Kimmirut	Lake Harbour [Kimmirut].	KM-1			secondary	62.84667	-69.87194	4000 m		J.M. Saarela	2018-11-13	Nunavut, Baffin Island, Kimmirut [formerly Lake Harbour].	Canadian Geographical Names Data Base (CGNDB)	NAD83	Estimated uncertainty covers entire hamlet and harbour area. Coordinates given on label are imprecise (62° 49' N, 69° 55' W).					CAN 10030308
https://www.gbif.org/occurrence/1804525031	eudicots	Malpighiales	Salicaceae	Salix reticulata L.	Malte, M.O.	s.n. [121019]	CAN	Argus, George W.	1997		1928-08-29 - 1928-08-30	Nunavut	Qikiqtaaluk Region	Baffin Island	Kimmirut	Lake Harbour [Kimmirut].	KM-1			secondary	62.84667	-69.87194	4000 m		J.M. Saarela	2018-11-13	Nunavut, Baffin Island, Kimmirut [formerly Lake Harbour].	Canadian Geographical Names Data Base (CGNDB)	NAD83	Estimated uncertainty covers entire hamlet and harbour area. Coordinates given on label are imprecise (62° 49' N, 69° 55' W).					CAN 10030304
https://www.gbif.org/occurrence/1804548906	eudicots	Malpighiales	Salicaceae	Salix uva-ursi Pursh	Malte, M.O.	s.n. [118655]	CAN	Argus, George W.	1997		1927-08-25 - 1927-08-26	Nunavut	Qikiqtaaluk Region	Baffin Island	Kimmirut	Lake Harbour [Kimmirut].	KM-1			secondary	62.84667	-69.87194	4000 m		J.M. Saarela	2018-11-13	Nunavut, Baffin Island, Kimmirut [formerly Lake Harbour].	Canadian Geographical Names Data Base (CGNDB)	NAD83	Estimated uncertainty covers entire hamlet and harbour area. Coordinates given on label are imprecise (62° 49' N, 69° 55' W).					CAN 10032532
https://www.gbif.org/occurrence/1804470982	eudicots	Malpighiales	Salicaceae	Salix uva-ursi Pursh	Malte, M.O.	s.n. [118634]	CAN, NY	Argus, George W.	1997		1927-08-25 - 1927-08-26	Nunavut	Qikiqtaaluk Region	Baffin Island	Kimmirut	Lake Harbour [Kimmirut].	KM-1	Flat on the ground		secondary	62.84667	-69.87194	4000 m		J.M. Saarela	2018-11-13	Nunavut, Baffin Island, Kimmirut [formerly Lake Harbour].	Canadian Geographical Names Data Base (CGNDB)	NAD83	Estimated uncertainty covers entire hamlet and harbour area. Coordinates given on label are imprecise (62° 49' N, 69° 55' W).					CAN 10032530
https://www.gbif.org/occurrence/1804447996	eudicots	Malpighiales	Salicaceae	Salix uva-ursi Pursh	Malte, M.O.	s.n. [118656]	CAN, US	Argus, George W.	1997		1927-08-25 - 1927-08-26	Nunavut	Qikiqtaaluk Region	Baffin Island	Kimmirut	Lake Harbour [Kimmirut].	KM-1	Flat on the ground		secondary	62.84667	-69.87194	4000 m		J.M. Saarela	2018-11-13	Nunavut, Baffin Island, Kimmirut [formerly Lake Harbour].	Canadian Geographical Names Data Base (CGNDB)	NAD83	Estimated uncertainty covers entire hamlet and harbour area. Coordinates given on label are imprecise (62° 49' N, 69° 55' W).					CAN 10032531
https://www.gbif.org/occurrence/1804538671	eudicots	Malpighiales	Salicaceae	Salix glauca var. cordifolia (Pursh) Dorn	Malte, M.O.	s.n. [126904]	CAN	Argus, George W.	2015		1933-07-22	Nunavut	Qikiqtaaluk Region	Baffin Island	Kimmirut	Lake Harbour [Kimmirut], at H.B.C [Hudson Bay Company].	KM-1	Dry slope		secondary	62.84667	-69.87194	4000 m		J.M. Saarela	2018-11-13	Nunavut, Baffin Island, Kimmirut [formerly Lake Harbour].	Canadian Geographical Names Data Base (CGNDB)	NAD83	Estimated uncertainty covers entire hamlet and harbour area. Coordinates given on label are imprecise (62° 49' N, 69° 55' W).					CAN 10025202
https://www.gbif.org/occurrence/1804528435	eudicots	Malpighiales	Salicaceae	Salix glauca var. cordifolia (Pursh) Dorn	Malte, M.O.	s.n. [120306]	CAN	Argus, George W.	2015		1928-08-02	Nunavut	Qikiqtaaluk Region	Baffin Island	Kimmirut	Lake Harbour [Kimmirut].	KM-1			secondary	62.84667	-69.87194	4000 m		J.M. Saarela	2018-11-13	Nunavut, Baffin Island, Kimmirut [formerly Lake Harbour].	Canadian Geographical Names Data Base (CGNDB)	NAD83	Estimated uncertainty covers entire hamlet and harbour area. Coordinates given on label are imprecise (62° 49' N, 69° 55' W).					CAN 10025198
https://www.gbif.org/occurrence/1804583051	eudicots	Malpighiales	Salicaceae	Salix glauca var. cordifolia (Pursh) Dorn	Malte, M.O.	s.n. [120327]	CAN	Argus, George W.	2015		1928-08-02	Nunavut	Qikiqtaaluk Region	Baffin Island	Kimmirut	Lake Harbour [Kimmirut].	KM-1			secondary	62.84667	-69.87194	4000 m		P. Wise	5/12/2009	Region: Qikiqtaaluk; Site Name: Lake Harbour, Baffin Island; Site Type: Bay and hamlet; Corrections: The hamlet of Lake Harbour was renamed Kimmirut in 1996, but appears as Lake Harbour on the referenced NTS map.	Canadian Geographical Names Data Base (CGNDB)	NAD83	Coordinates verified, being <5 km from both the bay and the hamlet.					CAN 10025201
https://www.gbif.org/occurrence/1804484617	eudicots	Malpighiales	Salicaceae	Salix glauca var. cordifolia (Pursh) Dorn	Malte, M.O.	s.n. [120310]	CAN	Argus, George W.	2015		1928-08-02	Nunavut	Qikiqtaaluk Region	Baffin Island	Kimmirut	Lake Harbour [Kimmirut].	KM-1			secondary	62.84667	-69.87194	4000 m		P. Wise	5/12/2009	Region: Qikiqtaaluk; Site Name: Lake Harbour, Baffin Island; Site Type: Bay and hamlet; Corrections: The hamlet of Lake Harbour was renamed Kimmirut in 1996, but appears as Lake Harbour on the referenced NTS map.	Canadian Geographical Names Data Base (CGNDB)	NAD83	Coordinates verified, being <5 km from both the bay and the hamlet.					CAN 10025193
https://www.gbif.org/occurrence/1804507645	eudicots	Malpighiales	Salicaceae	Salix glauca var. cordifolia (Pursh) Dorn	Malte, M.O.	s.n. [120319]	CAN	Argus, George W.	2015		1928-08-02	Nunavut	Qikiqtaaluk Region	Baffin Island	Kimmirut	Lake Harbour [Kimmirut].	KM-1			secondary	62.84667	-69.87194	4000 m		J.M. Saarela	2018-11-13	Nunavut, Baffin Island, Kimmirut [formerly Lake Harbour].	Canadian Geographical Names Data Base (CGNDB)	NAD83	Estimated uncertainty covers entire hamlet and harbour area. Coordinates given on label are imprecise (62° 49' N, 69° 55' W).					CAN 10025197
https://www.gbif.org/occurrence/1804416929	eudicots	Malpighiales	Salicaceae	Salix glauca var. cordifolia (Pursh) Dorn	Malte, M.O.	s.n. [12031-]	CAN	Argus, George W.	2015		1928-08-02	Nunavut	Qikiqtaaluk Region	Baffin Island	Kimmirut	Lake Harbour [Kimmirut].	KM-1	wet gravel		secondary	62.84667	-69.87194	4000 m		J.M. Saarela	2018-11-13	Nunavut, Baffin Island, Kimmirut [formerly Lake Harbour].	Canadian Geographical Names Data Base (CGNDB)	NAD83	Estimated uncertainty covers entire hamlet and harbour area. Coordinates given on label are imprecise (62° 49' N, 69° 55' W).					CAN 10025390
https://www.gbif.org/occurrence/1804568839	eudicots	Malpighiales	Salicaceae	Salix glauca var. cordifolia (Pursh) Dorn	Malte, M.O.	s.n. [120309]	CAN	Argus, George W.	2015		1928-08-02	Nunavut	Qikiqtaaluk Region	Baffin Island	Kimmirut	Lake Harbour [Kimmirut].	KM-1	wet gravel		secondary	62.84667	-69.87194	4000 m		J.M. Saarela	2018-11-13	Nunavut, Baffin Island, Kimmirut [formerly Lake Harbour].	Canadian Geographical Names Data Base (CGNDB)	NAD83	Estimated uncertainty covers entire hamlet and harbour area. Coordinates given on label are imprecise (62° 49' N, 69° 55' W).					CAN 10025391
https://www.gbif.org/occurrence/1804427530	eudicots	Malpighiales	Salicaceae	Salix glauca var. cordifolia (Pursh) Dorn	Malte, M.O.	s.n. [120329]	CAN, NY	Argus, George W.	2015		1928-08-02	Nunavut	Qikiqtaaluk Region	Baffin Island	Kimmirut	Lake Harbour [Kimmirut].	KM-1			secondary	62.84667	-69.87194	4000 m		P. Wise	5/12/2009	Region: Qikiqtaaluk; Site Name: Lake Harbour, Baffin Island; Site Type: Bay and hamlet; Corrections: The hamlet of Lake Harbour was renamed Kimmirut in 1996, but appears as Lake Harbour on the referenced NTS map.	Canadian Geographical Names Data Base (CGNDB)	NAD83	Coordinates verified, being <5 km from both the bay and the hamlet.					CAN 10025192
https://www.gbif.org/occurrence/1804435157	eudicots	Malpighiales	Salicaceae	Salix glauca var. cordifolia (Pursh) Dorn	Malte, M.O.	s.n. [120321]	CAN, NY	Argus, George W.	2015		1928-08-02	Nunavut	Qikiqtaaluk Region	Baffin Island	Kimmirut	Lake Harbour [Kimmirut].	KM-1			secondary	62.84667	-69.87194	4000 m		P. Wise	5/12/2009	Region: Qikiqtaaluk; Site Name: Lake Harbour, Baffin Island; Site Type: Bay and hamlet; Corrections: The hamlet of Lake Harbour was renamed Kimmirut in 1996, but appears as Lake Harbour on the referenced NTS map.	Canadian Geographical Names Data Base (CGNDB)	NAD83	Coordinates verified, being <5 km from both the bay and the hamlet.					CAN 10025203
https://www.gbif.org/occurrence/1804441508	eudicots	Malpighiales	Salicaceae	Salix glauca var. cordifolia (Pursh) Dorn	Malte, M.O.	s.n. [120324]	CAN, NY, US	Argus, George W.	2015		1928-08-02	Nunavut	Qikiqtaaluk Region	Baffin Island	Kimmirut	Lake Harbour [Kimmirut].	KM-1			secondary	62.84667	-69.87194	4000 m		P. Wise	5/12/2009	Region: Qikiqtaaluk; Site Name: Lake Harbour, Baffin Island; Site Type: Bay and hamlet; Corrections: The hamlet of Lake Harbour was renamed Kimmirut in 1996, but appears as Lake Harbour on the referenced NTS map.	Canadian Geographical Names Data Base (CGNDB)	NAD83	Coordinates verified, being <5 km from both the bay and the hamlet.					CAN 10025199
https://www.gbif.org/occurrence/1804451385	eudicots	Malpighiales	Salicaceae	Salix glauca var. cordifolia (Pursh) Dorn	Malte, M.O.	s.n. [120308]	CAN, NY, US	Argus, George W.	2015		1928-08-02	Nunavut	Qikiqtaaluk Region	Baffin Island	Kimmirut	Lake Harbour [Kimmirut].	KM-1	Flat on the ground		secondary	62.84667	-69.87194	4000 m		J.M. Saarela	2018-11-13	Nunavut, Baffin Island, Kimmirut [formerly Lake Harbour].	Canadian Geographical Names Data Base (CGNDB)	NAD83	Estimated uncertainty covers entire hamlet and harbour area. Coordinates given on label are imprecise (62° 49' N, 69° 55' W).					CAN 10025195
https://www.gbif.org/occurrence/1804525256	eudicots	Malpighiales	Salicaceae	Salix glauca var. cordifolia (Pursh) Dorn	Malte, M.O.	s.n. [120297]	CAN, US	Argus, George W.	2015		1928-08-02	Nunavut	Qikiqtaaluk Region	Baffin Island	Kimmirut	Lake Harbour [Kimmirut].	KM-1			secondary	62.84667	-69.87194	4000 m		J.M. Saarela	2018-11-13	Nunavut, Baffin Island, Kimmirut [formerly Lake Harbour].	Canadian Geographical Names Data Base (CGNDB)	NAD83	Estimated uncertainty covers entire hamlet and harbour area. Coordinates given on label are imprecise (62° 49' N, 69° 55' W).					CAN 10025188
https://www.gbif.org/occurrence/1804573056	eudicots	Malpighiales	Salicaceae	Salix glauca var. cordifolia (Pursh) Dorn	Malte, M.O.	s.n. [126872]	CAN	Argus, George W.	2015		1933-07-22	Nunavut	Qikiqtaaluk Region	Baffin Island	Kimmirut	Lake Harbour [Kimmirut].	KM-1			secondary	62.84667	-69.87194	4000 m		P. Wise	5/12/2009	Region: Qikiqtaaluk; Site Name: Lake Harbour, Baffin Island; Site Type: Bay and hamlet; Corrections: The hamlet of Lake Harbour was renamed Kimmirut in 1996, but appears as Lake Harbour on the referenced NTS map.	Canadian Geographical Names Data Base (CGNDB)	NAD83	Coordinates verified, being <5 km from both the bay and the hamlet.					CAN 10025479
https://www.gbif.org/occurrence/1804384108	eudicots	Malpighiales	Salicaceae	Salix glauca var. cordifolia (Pursh) Dorn	Malte, M.O.	s.n. [126876]	CAN	Argus, George W.	2015		1933-07-22	Nunavut	Qikiqtaaluk Region	Baffin Island	Kimmirut	Lake Harbour [Kimmirut].	KM-1	Rocky ground.		secondary	62.84667	-69.87194	4000 m		J.M. Saarela	2018-11-13	Nunavut, Baffin Island, Kimmirut [formerly Lake Harbour].	Canadian Geographical Names Data Base (CGNDB)	NAD83	Estimated uncertainty covers entire hamlet and harbour area. Coordinates given on label are imprecise (62° 49' N, 69° 55' W).					CAN 10025474
https://www.gbif.org/occurrence/1804450873	eudicots	Malpighiales	Salicaceae	Salix glauca var. cordifolia (Pursh) Dorn	Malte, M.O.	s.n. [126874]	CAN	Argus, George W.	2015		1933-07-22	Nunavut	Qikiqtaaluk Region	Baffin Island	Kimmirut	Lake Harbour [Kimmirut].	KM-1	Rocky ground.		secondary	62.84667	-69.87194	4000 m		J.M. Saarela	2018-11-13	Nunavut, Baffin Island, Kimmirut [formerly Lake Harbour].	Canadian Geographical Names Data Base (CGNDB)	NAD83	Estimated uncertainty covers entire hamlet and harbour area. Coordinates given on label are imprecise (62° 49' N, 69° 55' W).					CAN 10025478
https://www.gbif.org/occurrence/1804590208	eudicots	Malpighiales	Salicaceae	Salix glauca var. cordifolia (Pursh) Dorn	Malte, M.O.	s.n. [126857]	CAN, NY	Argus, George W.	2015		1933-07-22	Nunavut	Qikiqtaaluk Region	Baffin Island	Kimmirut	Lake Harbour [Kimmirut].	KM-1	along small cataract		secondary	62.84667	-69.87194	4000 m		J.M. Saarela	2018-11-13	Nunavut, Baffin Island, Kimmirut [formerly Lake Harbour].	Canadian Geographical Names Data Base (CGNDB)	NAD83	Estimated uncertainty covers entire hamlet and harbour area. Coordinates given on label are imprecise (62° 49' N, 69° 55' W).					CAN 10025196														MT (!L.G. and G.L. 2022)
https://www.gbif.org/occurrence/1804447476	eudicots	Malpighiales	Salicaceae	Salix glauca var. cordifolia (Pursh) Dorn	Malte, M.O.	s.n. [126867]	CAN, NY, US	Argus, George W.	2015		1933-07-22	Nunavut	Qikiqtaaluk Region	Baffin Island	Kimmirut	Lake Harbour [Kimmirut].	KM-1			secondary	62.84667	-69.87194	4000 m		P. Wise	5/12/2009	Region: Qikiqtaaluk; Site Name: Lake Harbour, Baffin Island; Site Type: Bay and hamlet; Corrections: The hamlet of Lake Harbour was renamed Kimmirut in 1996, but appears as Lake Harbour on the referenced NTS map.	Canadian Geographical Names Data Base (CGNDB)	NAD83	Coordinates verified, being <5 km from both the bay and the hamlet.					CAN 10025477
https://www.gbif.org/occurrence/1804612535	eudicots	Malpighiales	Salicaceae	Salix glauca var. cordifolia (Pursh) Dorn	Malte, M.O.	s.n. [118698]	CAN, NY, US	Argus, George W.	2015		1927-08-25 - 1927-08-26	Nunavut	Qikiqtaaluk Region	Baffin Island	Kimmirut	Lake Harbour [Kimmirut].	KM-1			secondary	62.84667	-69.87194	4000 m		J.M. Saarela	2018-11-13	Nunavut, Baffin Island, Kimmirut [formerly Lake Harbour].	Canadian Geographical Names Data Base (CGNDB)	NAD83	Estimated uncertainty covers entire hamlet and harbour area. Coordinates given on label are imprecise (62° 49' N, 69° 55' W).					CAN 10025189
https://www.gbif.org/occurrence/1804425250	eudicots	Malpighiales	Salicaceae	Salix glauca var. cordifolia (Pursh) Dorn	Malte, M.O.	s.n. [118813]	CAN	Argus, George W.	2015		1927-08-25 - 1927-08-26	Nunavut	Qikiqtaaluk Region	Baffin Island	Kimmirut	Lake Harbour [Kimmirut].	KM-1			secondary	62.84667	-69.87194	4000 m		P. Wise	5/12/2009	Region: Qikiqtaaluk; Site Name: Lake Harbour, Baffin Island; Site Type: Bay and hamlet; Corrections: The hamlet of Lake Harbour was renamed Kimmirut in 1996, but appears as Lake Harbour on the referenced NTS map.	Canadian Geographical Names Data Base (CGNDB)	NAD83	Coordinates verified, being <5 km from both the bay and the hamlet.					CAN 10025200
https://www.gbif.org/occurrence/1804458183	eudicots	Malpighiales	Salicaceae	Salix glauca var. cordifolia (Pursh) Dorn	Malte, M.O.	s.n. [118686]	CAN	Argus, George W.	2015		1927-08-25 - 1927-08-26	Nunavut	Qikiqtaaluk Region	Baffin Island	Kimmirut	Lake Harbour [Kimmirut].	KM-1			secondary	62.84667	-69.87194	4000 m		P. Wise	5/12/2009	Region: Qikiqtaaluk; Site Name: Lake Harbour, Baffin Island; Site Type: Bay and hamlet; Corrections: The hamlet of Lake Harbour was renamed Kimmirut in 1996, but appears as Lake Harbour on the referenced NTS map.	Canadian Geographical Names Data Base (CGNDB)	NAD83	Coordinates verified, being <5 km from both the bay and the hamlet.					CAN 10025204
https://www.gbif.org/occurrence/1804498460	eudicots	Malpighiales	Salicaceae	Salix glauca var. cordifolia (Pursh) Dorn	Malte, M.O.	s.n. [118611]	CAN	Argus, George W.	2015		1927-08-25 - 1927-08-26	Nunavut	Qikiqtaaluk Region	Baffin Island	Kimmirut	Lake Harbour [Kimmirut].	KM-1			secondary	62.84667	-69.87194	4000 m		P. Wise	5/12/2009	Region: Qikiqtaaluk; Site Name: Lake Harbour, Baffin Island; Site Type: Bay and hamlet; Corrections: The hamlet of Lake Harbour was renamed Kimmirut in 1996, but appears as Lake Harbour on the referenced NTS map.	Canadian Geographical Names Data Base (CGNDB)	NAD83	Coordinates verified, being <5 km from both the bay and the hamlet.					CAN 10025186
https://www.gbif.org/occurrence/1804580614	eudicots	Malpighiales	Salicaceae	Salix glauca var. cordifolia (Pursh) Dorn	Malte, M.O.	s.n. [118710]	CAN	Argus, George W.	2015		1927-08-25 - 1927-08-26	Nunavut	Qikiqtaaluk Region	Baffin Island	Kimmirut	Lake Harbour [Kimmirut].	KM-1			secondary	62.84667	-69.87194	4000 m		P. Wise	5/12/2009	Region: Qikiqtaaluk; Site Name: Lake Harbour, Baffin Island; Site Type: Bay and hamlet; Corrections: The hamlet of Lake Harbour was renamed Kimmirut in 1996, but appears as Lake Harbour on the referenced NTS map.	Canadian Geographical Names Data Base (CGNDB)	NAD83	Coordinates verified, being <5 km from both the bay and the hamlet.					CAN 10025191
https://www.gbif.org/occurrence/1804386297	eudicots	Malpighiales	Salicaceae	Salix glauca var. cordifolia (Pursh) Dorn	Malte, M.O.	s.n. [118814]	CAN	Argus, George W.	2015		1927-08-25 - 1927-08-26	Nunavut	Qikiqtaaluk Region	Baffin Island	Kimmirut	Lake Harbour [Kimmirut].	KM-1	wet gravel		secondary	62.84667	-69.87194	4000 m		J.M. Saarela	2018-11-13	Nunavut, Baffin Island, Kimmirut [formerly Lake Harbour].	Canadian Geographical Names Data Base (CGNDB)	NAD83	Estimated uncertainty covers entire hamlet and harbour area. Coordinates given on label are imprecise (62° 49' N, 69° 55' W).					CAN 10025396
https://www.gbif.org/occurrence/1804467217	eudicots	Malpighiales	Salicaceae	Salix glauca var. cordifolia (Pursh) Dorn	Malte, M.O.	s.n. [118814-B]	CAN	Argus, George W.	2015		1927-08-25 - 1927-08-26	Nunavut	Qikiqtaaluk Region	Baffin Island	Kimmirut	Lake Harbour [Kimmirut].	KM-1	wet gravel		secondary	62.84667	-69.87194	4000 m		P. Wise	5/12/2009	Region: Qikiqtaaluk; Site Name: Lake Harbour, Baffin Island; Site Type: Bay and hamlet; Corrections: The hamlet of Lake Harbour was renamed Kimmirut in 1996, but appears as Lake Harbour on the referenced NTS map.	Canadian Geographical Names Data Base (CGNDB)	NAD83	Coordinates verified, being <5 km from both the bay and the hamlet.					CAN 10025397
https://www.gbif.org/occurrence/1804471193	eudicots	Malpighiales	Salicaceae	Salix glauca var. cordifolia (Pursh) Dorn	Malte, M.O.	s.n. [118809]	CAN	Argus, George W.	2015		1927-08-25 - 1927-08-26	Nunavut	Qikiqtaaluk Region	Baffin Island	Kimmirut	Lake Harbour [Kimmirut].	KM-1	wet gravel		secondary	62.84667	-69.87194	4000 m		J.M. Saarela	2018-11-13	Nunavut, Baffin Island, Kimmirut [formerly Lake Harbour].	Canadian Geographical Names Data Base (CGNDB)	NAD83	Estimated uncertainty covers entire hamlet and harbour area. Coordinates given on label are imprecise (62° 49' N, 69° 55' W).					CAN 10025394
https://www.gbif.org/occurrence/1804506232	eudicots	Malpighiales	Salicaceae	Salix glauca var. cordifolia (Pursh) Dorn	Malte, M.O.	s.n. [118708]	CAN, F	Argus, George W.	2015		1927-08-25 - 1927-08-26	Nunavut	Qikiqtaaluk Region	Baffin Island	Kimmirut	Lake Harbour [Kimmirut].	KM-1	wet gravel		secondary	62.84667	-69.87194	4000 m		J.M. Saarela	2018-11-13	Nunavut, Baffin Island, Kimmirut [formerly Lake Harbour].	Canadian Geographical Names Data Base (CGNDB)	NAD83	Estimated uncertainty covers entire hamlet and harbour area. Coordinates given on label are imprecise (62° 49' N, 69° 55' W).					CAN 10025395					F V0350608F
https://www.gbif.org/occurrence/1804371022	eudicots	Malpighiales	Salicaceae	Salix glauca var. cordifolia (Pursh) Dorn	Malte, M.O.	s.n. [118709]	CAN, NY	Argus, George W.	2015		1927-08-25 - 1927-08-26	Nunavut	Qikiqtaaluk Region	Baffin Island	Kimmirut	Lake Harbour [Kimmirut].	KM-1			secondary	62.84667	-69.87194	4000 m		P. Wise	5/12/2009	Region: Qikiqtaaluk; Site Name: Lake Harbour, Baffin Island; Site Type: Bay and hamlet; Corrections: The hamlet of Lake Harbour was renamed Kimmirut in 1996, but appears as Lake Harbour on the referenced NTS map.	Canadian Geographical Names Data Base (CGNDB)	NAD83	Coordinates verified, being <5 km from both the bay and the hamlet.					CAN 10025190
https://www.gbif.org/occurrence/1804379682	eudicots	Malpighiales	Salicaceae	Salix glauca var. cordifolia (Pursh) Dorn	Malte, M.O.	s.n. [118697]	CAN, NY	Argus, George W.	2015		1927-08-25 - 1927-08-26	Nunavut	Qikiqtaaluk Region	Baffin Island	Kimmirut	Lake Harbour [Kimmirut].	KM-1			secondary	62.84667	-69.87194	4000 m		P. Wise	5/12/2009	Region: Qikiqtaaluk; Site Name: Lake Harbour, Baffin Island; Site Type: Bay and hamlet; Corrections: The hamlet of Lake Harbour was renamed Kimmirut in 1996, but appears as Lake Harbour on the referenced NTS map.	Canadian Geographical Names Data Base (CGNDB)	NAD83	Coordinates verified, being <5 km from both the bay and the hamlet.					CAN 10025480
https://www.gbif.org/occurrence/1804558431	eudicots	Malpighiales	Salicaceae	Salix glauca var. cordifolia (Pursh) Dorn	Malte, M.O.	s.n. [118810]	CAN, NY, US	Argus, George W.	2015		1927-08-25 - 1927-08-26	Nunavut	Qikiqtaaluk Region	Baffin Island	Kimmirut	Lake Harbour [Kimmirut].	KM-1	wet gravel		secondary	62.84667	-69.87194	4000 m		J.M. Saarela	2018-11-13	Nunavut, Baffin Island, Kimmirut [formerly Lake Harbour].	Canadian Geographical Names Data Base (CGNDB)	NAD83	Estimated uncertainty covers entire hamlet and harbour area. Coordinates given on label are imprecise (62° 49' N, 69° 55' W).					CAN 10025392
https://www.gbif.org/occurrence/1804492773	eudicots	Malpighiales	Salicaceae	Salix glauca var. cordifolia (Pursh) Dorn	Malte, M.O.	s.n. [118707]	CAN, NY, US	Argus, George W.	2015		1927-08-25 - 1927-08-26	Nunavut	Qikiqtaaluk Region	Baffin Island	Kimmirut	Lake Harbour [Kimmirut].	KM-1	wet gravel		secondary	62.84667	-69.87194	4000 m		J.M. Saarela	2018-11-13	Nunavut, Baffin Island, Kimmirut [formerly Lake Harbour].	Canadian Geographical Names Data Base (CGNDB)	NAD83	Estimated uncertainty covers entire hamlet and harbour area. Coordinates given on label are imprecise (62° 49' N, 69° 55' W).					CAN 10025393
https://www.gbif.org/occurrence/1804443423	eudicots	Malpighiales	Salicaceae	Salix glauca var. cordifolia (Pursh) Dorn	Malte, M.O.	s.n. [121017]	CAN	Argus, George W.	2015		1928-08-29 - 1928-08-30	Nunavut	Qikiqtaaluk Region	Baffin Island	Kimmirut	Lake Harbour [Kimmirut].	KM-1			secondary	62.84667	-69.87194	4000 m		P. Wise	5/12/2009	Region: Qikiqtaaluk; Site Name: Lake Harbour, Baffin Island; Site Type: Bay and hamlet; Corrections: The hamlet of Lake Harbour was renamed Kimmirut in 1996, but appears as Lake Harbour on the referenced NTS map.	Canadian Geographical Names Data Base (CGNDB)	NAD83	Coordinates verified, being <5 km from both the bay and the hamlet.					CAN 10025476
https://www.gbif.org/occurrence/1804561810	eudicots	Malpighiales	Salicaceae	Salix glauca var. cordifolia (Pursh) Dorn	Malte, M.O.	s.n. [121018]	CAN	Argus, George W.	2015		1928-08-29 - 1928-08-30	Nunavut	Qikiqtaaluk Region	Baffin Island	Kimmirut	Lake Harbour [Kimmirut].	KM-1			secondary	62.84667	-69.87194	4000 m		P. Wise	5/12/2009	Region: Qikiqtaaluk; Site Name: Lake Harbour, Baffin Island; Site Type: Bay and hamlet; Corrections: The hamlet of Lake Harbour was renamed Kimmirut in 1996, but appears as Lake Harbour on the referenced NTS map.	Canadian Geographical Names Data Base (CGNDB)	NAD83	Coordinates verified, being <5 km from both the bay and the hamlet.					CAN 10025187
https://www.gbif.org/occurrence/1804589850	eudicots	Malpighiales	Salicaceae	Salix glauca var. cordifolia (Pursh) Dorn	Malte, M.O.	s.n. [121029]	CAN	Argus, George W.	2015		1928-08-29 - 1928-08-30	Nunavut	Qikiqtaaluk Region	Baffin Island	Kimmirut	Lake Harbour [Kimmirut].	KM-1			secondary	62.84667	-69.87194	4000 m		J.M. Saarela	2018-11-13	Nunavut, Baffin Island, Kimmirut [formerly Lake Harbour].	Canadian Geographical Names Data Base (CGNDB)	NAD83	Estimated uncertainty covers entire hamlet and harbour area. Coordinates given on label are imprecise (62° 49' N, 69° 55' W).					CAN 10025475
https://www.gbif.org/occurrence/1804459671	eudicots	Malpighiales	Salicaceae	Salix glauca var. cordifolia (Pursh) Dorn	Malte, M.O.	s.n. [121025]	CAN	Argus, George W.	2015		1928-08-29 - 1928-08-30	Nunavut	Qikiqtaaluk Region	Baffin Island	Kimmirut	Lake Harbour [Kimmirut].	KM-1	wet gravel		secondary	62.84667	-69.87194	4000 m		P. Wise	5/12/2009	Region: Qikiqtaaluk; Site Name: Lake Harbour, Baffin Island; Site Type: Bay and hamlet; Corrections: The hamlet of Lake Harbour was renamed Kimmirut in 1996, but appears as Lake Harbour on the referenced NTS map.	Canadian Geographical Names Data Base (CGNDB)	NAD83	Coordinates verified, being <5 km from both the bay and the hamlet.					CAN 10025388
https://www.gbif.org/occurrence/1804571751	eudicots	Malpighiales	Salicaceae	Salix glauca var. cordifolia (Pursh) Dorn	Malte, M.O.	s.n. [121020]	CAN	Argus, George W.	2015		1928-08-29 - 1928-08-30	Nunavut	Qikiqtaaluk Region	Baffin Island	Kimmirut	Lake Harbour [Kimmirut].	KM-1	wet gravel		secondary	62.84667	-69.87194	4000 m		P. Wise	5/12/2009	Region: Qikiqtaaluk; Site Name: Lake Harbour, Baffin Island; Site Type: Bay and hamlet; Corrections: The hamlet of Lake Harbour was renamed Kimmirut in 1996, but appears as Lake Harbour on the referenced NTS map.	Canadian Geographical Names Data Base (CGNDB)	NAD83	Coordinates verified, being <5 km from both the bay and the hamlet.					CAN 10025389
https://www.gbif.org/occurrence/1804480892	eudicots	Malpighiales	Salicaceae	Salix glauca var. cordifolia (Pursh) Dorn	Malte, M.O.	s.n. [121033]	CAN, NY	Argus, George W.	2015		1928-08-29 - 1928-08-30	Nunavut	Qikiqtaaluk Region	Baffin Island	Kimmirut	Lake Harbour [Kimmirut].	KM-1	flat on the ground, forming a patch about 1m in diameter		secondary	62.84667	-69.87194	4000 m		J.M. Saarela	2018-11-13	Nunavut, Baffin Island, Kimmirut [formerly Lake Harbour].	Canadian Geographical Names Data Base (CGNDB)	NAD83	Estimated uncertainty covers entire hamlet and harbour area. Coordinates given on label are imprecise (62° 49' N, 69° 55' W).					CAN 10025481
https://www.gbif.org/occurrence/1804455954	eudicots	Malpighiales	Salicaceae	Salix glauca var. cordifolia (Pursh) Dorn	Malte, M.O.	s.n. [121031]	CAN, NY, US	Argus, George W.	2015		1928-08-29 - 1928-08-30	Nunavut	Qikiqtaaluk Region	Baffin Island	Kimmirut	Lake Harbour [Kimmirut].	KM-1			secondary	62.84667	-69.87194	4000 m		P. Wise	5/12/2009	Region: Qikiqtaaluk; Site Name: Lake Harbour, Baffin Island; Site Type: Bay and hamlet; Corrections: The hamlet of Lake Harbour was renamed Kimmirut in 1996, but appears as Lake Harbour on the referenced NTS map.	Canadian Geographical Names Data Base (CGNDB)	NAD83	Coordinates verified, being <5 km from both the bay and the hamlet.					CAN 10025482
	eudicots	Caryophyllales	Caryophyllaceae	Silene involucrata (Cham. & Schltdl.) Bocquet subsp. involucrata	Malte, M.O.	s.n.	DAO	Bocquet, G.	1965	Melandrium affine J. Vahl, MO Malte, 1928-08-02	1928-08-02	Nunavut	Qikiqtaaluk Region	Baffin Island	Kimmirut	Lake Harbour [Kimmirut].	KM-1			secondary	62.84667	-69.87194	4000 m		P.C. Sokoloff	2020-05-11	Nunavut: Kimmirut.	Canadian Geographical Names Data Base (CGNDB)	NAD83	Estimated uncertainty covers entire hamlet and harbour.									8107
https://www.gbif.org/occurrence/1804572896	eudicots	Caryophyllales	Caryophyllaceae	Silene involucrata (Cham. & Schltdl.) Bocquet subsp. involucrata	Malte, M.O.	s.n./464 [120305]	CAN, GH	Bocquet, G.			1928-08-02	Nunavut	Qikiqtaaluk Region	Baffin Island	Kimmirut	Lake Harbour [Kimmirut].	KM-1			secondary	62.84667	-69.87194	4000 m		P.C. Sokoloff	2020-05-11	Nunavut: Kimmirut.	Canadian Geographical Names Data Base (CGNDB)	NAD83	Estimated uncertainty covers entire hamlet and harbour.					CAN 10045071						GH 01752391
https://www.gbif.org/occurrence/1804370974	eudicots	Caryophyllales	Caryophyllaceae	Silene involucrata (Cham. & Schltdl.) Bocquet subsp. involucrata	Malte, M.O.	s.n./642 [118768]	CAN, GH	Bocquet, G.			1927-08-25 - 1927-08-26	Nunavut	Qikiqtaaluk Region	Baffin Island	Kimmirut	Lake Harbour [Kimmirut].	KM-1			secondary	62.84667	-69.87194	4000 m		P.C. Sokoloff	2020-05-11	Nunavut: Kimmirut.	Canadian Geographical Names Data Base (CGNDB)	NAD83	Estimated uncertainty covers entire hamlet and harbour.					CAN 10045083						GH 01752464
https://www.gbif.org/occurrence/1804422417	eudicots	Caryophyllales	Caryophyllaceae	Cerastium alpinum L.	Malte, M.O.	s.n. [126896]	CAN	Brysting, Anne; Elven, Reidar	1999		1933-07-22	Nunavut	Qikiqtaaluk Region	Baffin Island	Kimmirut	Lake Harbour [Kimmirut].	KM-1	Dry slope.		secondary	62.84667	-69.87194	4000 m		J.M. Saarela	2018-11-13	Nunavut, Baffin Island, Kimmirut [formerly Lake Harbour].	Canadian Geographical Names Data Base (CGNDB)	NAD83	Estimated uncertainty covers entire hamlet and harbour area. Coordinates given on label are imprecise (62° 49' N, 69° 55' W).					CAN 10018147
https://www.gbif.org/occurrence/1804515006	eudicots	Caryophyllales	Caryophyllaceae	Cerastium alpinum L.	Malte, M.O.	s.n. [126858]	CAN, GH, TRT	Brysting, Anne; Elven, Reidar	1999		1933-07-22	Nunavut	Qikiqtaaluk Region	Baffin Island	Kimmirut	Lake Harbour [Kimmirut].	KM-1	Gravelly slope.		secondary	62.84667	-69.87194	4000 m		J.M. Saarela	2018-11-13	Nunavut, Baffin Island, Kimmirut [formerly Lake Harbour].	Canadian Geographical Names Data Base (CGNDB)	NAD83	Estimated uncertainty covers entire hamlet and harbour area. Coordinates given on label are imprecise (62° 49' N, 69° 55' W).					CAN 10018146						GH 01742300
https://www.gbif.org/occurrence/1804527750	eudicots	Caryophyllales	Caryophyllaceae	Cerastium alpinum L.	Malte, M.O.	s.n. [118747]	CAN	Brysting, Anne; Elven, Reidar	1999		1927-08-25 - 1927-08-26	Nunavut	Qikiqtaaluk Region	Baffin Island	Kimmirut	Lake Harbour [Kimmirut].	KM-1			secondary	62.84667	-69.87194	4000 m		J.M. Saarela	2018-11-13	Nunavut, Baffin Island, Kimmirut [formerly Lake Harbour].	Canadian Geographical Names Data Base (CGNDB)	NAD83	Estimated uncertainty covers entire hamlet and harbour area. Coordinates given on label are imprecise (62° 49' N, 69° 55' W).					CAN 10018140
https://www.gbif.org/occurrence/1804563388	eudicots	Caryophyllales	Caryophyllaceae	Cerastium arcticum Lange	Malte, M.O.	s.n. [126899]	CAN, GH	Brysting, Anne; Elven, Reidar	1999		1933-07-22	Nunavut	Qikiqtaaluk Region	Baffin Island	Kimmirut	Lake Harbour [Kimmirut].	KM-1			secondary	62.84667	-69.87194	4000 m		J.M. Saarela	2018-11-13	Nunavut, Baffin Island, Kimmirut [formerly Lake Harbour].	Canadian Geographical Names Data Base (CGNDB)	NAD83	Estimated uncertainty covers entire hamlet and harbour area. Coordinates given on label are imprecise (62° 49' N, 69° 55' W).					CAN 10045801						GH 01742300
https://www.gbif.org/occurrence/1804498133	monocots	Poales	Poaceae	× Pucciphippsia vacillans (Th. Fr.) Tzvelev	Malte, M.O.	s.n.	CAN	Consaul, Laurie L.	2007		1933-07-22	Nunavut	Qikiqtaaluk Region	Baffin Island	Kimmirut	Lake Harbour [Kimmirut].	KM-1	Weed around the HBC.		secondary	62.84667	-69.87194	4000 m		J.M. Saarela	2018-11-13	Nunavut, Baffin Island, Kimmirut [formerly Lake Harbour].	Canadian Geographical Names Data Base (CGNDB)	NAD83	Estimated uncertainty covers entire hamlet and harbour area. Coordinates given on label are imprecise (62° 49' N, 69° 55' W).						CAN 30701
https://www.gbif.org/occurrence/1804463240	monocots	Poales	Poaceae	Phippsia algida (Sol.) R.Br.	Malte, M.O.	s.n. [126900]	CAN	Consaul, Laurie L.	2007		1933-07-22	Nunavut	Qikiqtaaluk Region	Baffin Island	Kimmirut	Lake Harbour [Kimmirut].	KM-1	Dry, gravelly soil.		secondary	62.84667	-69.87194	4000 m		J.M. Saarela	2018-11-13	Nunavut, Baffin Island, Kimmirut [formerly Lake Harbour].	Canadian Geographical Names Data Base (CGNDB)	NAD83	Estimated uncertainty covers entire hamlet and harbour area. Coordinates given on label are imprecise (62° 49' N, 69° 55' W).						CAN 30699
https://www.gbif.org/occurrence/1890645295	monocots	Poales	Cyperaceae	Carex scirpoidea Michx. subsp. scirpoidea	Malte, M.O.	s.n. [118541]	CAN	Dunlop, Debra A.	1990		1927-08-25 - 1927-08-26	Nunavut	Qikiqtaaluk Region	Baffin Island	Kimmirut	Lake Harbour [Kimmirut].	KM-1	On rocks.		secondary	62.84667	-69.87194	4000 m		J.M. Saarela	2018-11-13	Nunavut, Baffin Island, Kimmirut [formerly Lake Harbour].	Canadian Geographical Names Data Base (CGNDB)	NAD83	Estimated uncertainty covers entire hamlet and harbour area. Coordinates given on label are imprecise (62° 49' N, 69° 55' W).					CAN 10039213
https://www.gbif.org/occurrence/1804397234	eudicots	Lamiales	Plantaginaceae	Hippuris lanceolata Retz.	Malte, M.O.	s.n. [121005]	CAN, QFA, US	Elven, Reidar	2009		1928-08-29 - 1928-08-30	Nunavut	Qikiqtaaluk Region	Baffin Island	Kimmirut	Lake Harbour [Kimmirut].	KM-1	In pool		secondary	62.84667	-69.87194	4000 m		P.C. Sokoloff	2020-05-11	Nunavut: Kimmirut.	Canadian Geographical Names Data Base (CGNDB)	NAD83	Estimated uncertainty covers entire hamlet and harbour.					CAN 10073785
https://www.gbif.org/occurrence/1988168528	monocots	Poales	Cyperaceae	Eriophorum callitrix Cham.	Malte, M.O.	s.n. [126887]	CAN, H, UBC	Fernald, Merritt L.	1934		1933-07-22	Nunavut	Qikiqtaaluk Region	Baffin Island	Kimmirut	Lake Harbour [Kimmirut].	KM-1	wet meadow		secondary	62.84667	-69.87194	4000 m		P.C. Sokoloff	2020-05-11	Nunavut: Kimmirut.	Canadian Geographical Names Data Base (CGNDB)	NAD83	Estimated uncertainty covers entire hamlet and harbour.						CAN 28094						H 1120117 (!JMS 2018)
https://www.gbif.org/occurrence/1804453038	eudicots	Malpighiales	Salicaceae	Salix calcicola Fernald & Wiegand	Malte, M.O.	s.n. [120315]	CAN	Fernald, Merritt L.	1934		1928-08-02	Nunavut	Qikiqtaaluk Region	Baffin Island	Kimmirut	Lake Harbour [Kimmirut].	KM-1			secondary	62.84667	-69.87194	4000 m		P.C. Sokoloff	2020-05-11	Nunavut: Kimmirut.	Canadian Geographical Names Data Base (CGNDB)	NAD83	Estimated uncertainty covers entire hamlet and harbour.					CAN 10023980
https://www.gbif.org/occurrence/1804541803	eudicots	Malpighiales	Salicaceae	Salix calcicola Fernald & Wiegand	Malte, M.O.	s.n. [120313]	CAN, NY, US	Fernald, Merritt L.	1934		1928-08-02	Nunavut	Qikiqtaaluk Region	Baffin Island	Kimmirut	Lake Harbour [Kimmirut].	KM-1			secondary	62.84667	-69.87194	4000 m		P.C. Sokoloff	2020-05-11	Nunavut: Kimmirut.	Canadian Geographical Names Data Base (CGNDB)	NAD83	Estimated uncertainty covers entire hamlet and harbour.					CAN 10023981
https://www.gbif.org/occurrence/1804483928	eudicots	Malpighiales	Salicaceae	Salix calcicola Fernald & Wiegand	Malte, M.O.	s.n. [126863]	CAN	Fernald, Merritt L.	1934		1933-07-22	Nunavut	Qikiqtaaluk Region	Baffin Island	Kimmirut	Lake Harbour [Kimmirut].	KM-1	Wet meadow.		secondary	62.84667	-69.87194	4000 m		P.C. Sokoloff	2020-05-11	Nunavut: Kimmirut.	Canadian Geographical Names Data Base (CGNDB)	NAD83	Estimated uncertainty covers entire hamlet and harbour.					CAN 10023979
https://www.gbif.org/occurrence/1804530863	eudicots	Malpighiales	Salicaceae	Salix calcicola Fernald & Wiegand	Malte, M.O.	s.n. [126865]	CAN, NY, US	Fernald, Merritt L.	1934		1933-07-22	Nunavut	Qikiqtaaluk Region	Baffin Island	Kimmirut	Lake Harbour [Kimmirut].	KM-1	Wet meadow.		secondary	62.84667	-69.87194	4000 m		P.C. Sokoloff	2020-05-11	Nunavut: Kimmirut.	Canadian Geographical Names Data Base (CGNDB)	NAD83	Estimated uncertainty covers entire hamlet and harbour.					CAN 10023982
https://www.gbif.org/occurrence/1804400217	eudicots	Malpighiales	Salicaceae	Salix arctophila Cockerell ex A.Heller	Malte, M.O.	s.n. [118804]	CAN	Floderus, Bjorn G.O.	1932		1927-08-25 - 1927-08-26	Nunavut	Qikiqtaaluk Region	Baffin Island	Kimmirut	Lake Harbour [Kimmirut].	KM-1			secondary	62.84667	-69.87194	4000 m		P.C. Sokoloff	2020-05-11	Nunavut: Kimmirut.	Canadian Geographical Names Data Base (CGNDB)	NAD83	Estimated uncertainty covers entire hamlet and harbour.					CAN 10023419
https://www.gbif.org/occurrence/1804378428	eudicots	Malpighiales	Salicaceae	Salix arctophila Cockerell ex A.Heller	Malte, M.O.	s.n. [118803]	CAN, US	Floderus, Bjorn G.O.	1932		1927-08-25 - 1927-08-26	Nunavut	Qikiqtaaluk Region	Baffin Island	Kimmirut	Lake Harbour [Kimmirut].	KM-1			secondary	62.84667	-69.87194	4000 m		P.C. Sokoloff	2020-05-11	Nunavut: Kimmirut.	Canadian Geographical Names Data Base (CGNDB)	NAD83	Estimated uncertainty covers entire hamlet and harbour.					CAN 10023433
https://www.gbif.org/occurrence/1890645293	monocots	Poales	Cyperaceae	Carex saxatilis L.	Malte, M.O.	s.n. [118540]	CAN	Ford, B.A.	1990		1927-08-25 - 1927-08-26	Nunavut	Qikiqtaaluk Region	Baffin Island	Kimmirut	Lake Harbour [Kimmirut].	KM-1			secondary	62.84667	-69.87194	4000 m		J.M. Saarela	2018-11-13	Nunavut, Baffin Island, Kimmirut [formerly Lake Harbour].	Canadian Geographical Names Data Base (CGNDB)	NAD83	Estimated uncertainty covers entire hamlet and harbour area. Coordinates given on label are imprecise (62° 49' N, 69° 55' W).					CAN 10039163
https://www.gbif.org/occurrence/1804463552	eudicots	Ericales	Ericaceae	Harrimanella hypnoides (L.) Coville	Malte, M.O.	s.n. [126886]	CAN, GH, UTC	Gillespie, Lynn J.	2007		1933-07-22	Nunavut	Qikiqtaaluk Region	Baffin Island	Kimmirut	Lake Harbour [Kimmirut].	KM-1	on rocks at waterfall		secondary	62.84667	-69.87194	4000 m		J.M. Saarela	2018-11-13	Nunavut, Baffin Island, Kimmirut [formerly Lake Harbour].	Canadian Geographical Names Data Base (CGNDB)	NAD83	Estimated uncertainty covers entire hamlet and harbour area. Coordinates given on label are imprecise (62° 49' N, 69° 55' W).					CAN 10074720						GH 01593265 (det image PCS 2020)
https://www.gbif.org/occurrence/1804546308	eudicots	Ericales	Ericaceae	Harrimanella hypnoides (L.) Coville	Malte, M.O.	s.n. [119039]	CAN	Gillespie, Lynn J.	2007		1927-08-25 - 1927-08-26	Nunavut	Qikiqtaaluk Region	Baffin Island	Kimmirut	Lake Harbour [Kimmirut].	KM-1			secondary	62.84667	-69.87194	4000 m		J.M. Saarela	2018-11-13	Nunavut, Baffin Island, Kimmirut [formerly Lake Harbour].	Canadian Geographical Names Data Base (CGNDB)	NAD83	Estimated uncertainty covers entire hamlet and harbour area. Coordinates given on label are imprecise (62° 49' N, 69° 55' W).					CAN 10074719
https://www.gbif.org/occurrence/1804566345	eudicots	Ericales	Ericaceae	Harrimanella hypnoides (L.) Coville	Malte, M.O.	s.n./1196 [121038]	CAN, GH, QFA, S, US	Gillespie, Lynn J.	2007	Cassiope hypnoides (L.) Don	1928-08-29 - 1928-08-30	Nunavut	Qikiqtaaluk Region	Baffin Island	Kimmirut	Lake Harbour [Kimmirut].	KM-1	Wet tundra.		secondary	62.84667	-69.87194	4000 m		J.M. Saarela	2018-11-13	Nunavut, Baffin Island, Kimmirut [formerly Lake Harbour].	Canadian Geographical Names Data Base (CGNDB)	NAD83	Estimated uncertainty covers entire hamlet and harbour area. Coordinates given on label are imprecise (62° 49' N, 69° 55' W).					CAN 10074722						GH 01593267 (det image PCS 2020)								MT (! L.G. and G.L. 2022)
https://www.gbif.org/occurrence/1835061042	eudicots	Asterales	Asteraceae	Taraxacum lapponicum Kihlm. ex Hand.-Mazz.	Malte, M.O.	s.n. [119208]	CAN	Gillespie, Lynn J.	2010		1928-08-02	Nunavut	Qikiqtaaluk Region	Baffin Island	Kimmirut	Lake Harbour [Kimmirut].	KM-1			secondary	62.84667	-69.87194	4000 m		P. Wise	5/12/2009	Region: Qikiqtaaluk; Site Name: Lake Harbour, Baffin Island; Site Type: Bay and hamlet; Corrections: The hamlet of Lake Harbour was renamed Kimmirut in 1996, but appears as Lake Harbour on the referenced NTS map.	Canadian Geographical Names Data Base (CGNDB)	NAD83	Coordinates verified, being <5 km from both the bay and the hamlet.					CAN 10085107
https://www.gbif.org/occurrence/1804467228	eudicots	Fabales	Fabaceae	Oxytropis maydelliana Trautv.	Malte, M.O.	s.n. [118336]	CAN	Gillett, John M.	1998		1927-08-25 - 1927-08-26	Nunavut	Qikiqtaaluk Region	Baffin Island	Kimmirut	Lake Harbour [Kimmirut].	KM-1			secondary	62.84667	-69.87194	4000 m		P. Wise	5/12/2009	Region: Qikiqtaaluk; Site Name: Lake Harbour, Baffin Island; Site Type: Bay and hamlet; Corrections: The hamlet of Lake Harbour was renamed Kimmirut in 1996, but appears as Lake Harbour on the referenced NTS map.	Canadian Geographical Names Data Base (CGNDB)	NAD83	Coordinates verified, being <5 km from both the bay and the hamlet.					CAN 10072319
https://www.gbif.org/occurrence/1804610330	eudicots	Fabales	Fabaceae	Oxytropis maydelliana Trautv.	Malte, M.O.	s.n. [118335]	CAN	Gillett, John M.	1998		1927-08-25 - 1927-08-26	Nunavut	Qikiqtaaluk Region	Baffin Island	Kimmirut	Lake Harbour [Kimmirut].	KM-1			secondary	62.84667	-69.87194	4000 m		P. Wise	5/12/2009	Region: Qikiqtaaluk; Site Name: Lake Harbour, Baffin Island; Site Type: Bay and hamlet; Corrections: The hamlet of Lake Harbour was renamed Kimmirut in 1996, but appears as Lake Harbour on the referenced NTS map.	Canadian Geographical Names Data Base (CGNDB)	NAD83	Coordinates verified, being <5 km from both the bay and the hamlet.					CAN 10072320
https://www.gbif.org/occurrence/1804375031	eudicots	Fabales	Fabaceae	Oxytropis maydelliana Trautv.	Malte, M.O.	s.n. [118338]	CAN	Gillett, John M.	1998		1927-08-25 - 1927-08-26	Nunavut	Qikiqtaaluk Region	Baffin Island	Kimmirut	Lake Harbour [Kimmirut].	KM-1	Gravelly slope.		secondary	62.84667	-69.87194	4000 m		J.M. Saarela	2018-11-13	Nunavut, Baffin Island, Kimmirut [formerly Lake Harbour].	Canadian Geographical Names Data Base (CGNDB)	NAD83	Estimated uncertainty covers entire hamlet and harbour area. Coordinates given on label are imprecise (62° 49' N, 69° 55' W).					CAN 10072318
https://www.gbif.org/occurrence/1804570269	eudicots	Fabales	Fabaceae	Oxytropis maydelliana Trautv.	Malte, M.O.	s.n. [121024]	CAN	Gillett, John M.	1998		1928-08-29 - 1928-08-30	Nunavut	Qikiqtaaluk Region	Baffin Island	Kimmirut	Lake Harbour [Kimmirut].	KM-1			secondary	62.84667	-69.87194	4000 m		P. Wise	5/12/2009	Region: Qikiqtaaluk; Site Name: Lake Harbour, Baffin Island; Site Type: Bay and hamlet; Corrections: The hamlet of Lake Harbour was renamed Kimmirut in 1996, but appears as Lake Harbour on the referenced NTS map.	Canadian Geographical Names Data Base (CGNDB)	NAD83	Coordinates verified, being <5 km from both the bay and the hamlet.					CAN 10072317
	eudicots	Lamiales	Plantaginaceae	Hippuris vulgaris L.	Malte, M.O.	s.n.	MT	Gillespie, Lynn J.; Levin, G.A.	2022	Salix cordifolia callicarpea	1928-08-29 - 1928-08-30	Nunavut	Qikiqtaaluk Region	Baffin Island	Kimmirut	Lake Harbour [Kimmirut].	KM-4			secondary	62.84667	-69.87194	4000 m		J.M. Saarela	2018-11-13	Nunavut, Baffin Island, Kimmirut [formerly Lake Harbour].	Canadian Geographical Names Data Base (CGNDB)	NAD83	Estimated uncertainty covers entire hamlet and harbour area. Coordinates given on label are imprecise (62° 49' N, 69° 55' W).																			MT
https://www.gbif.org/occurrence/1849195653	monocots	Poales	Cyperaceae	Carex rupestris All.	Malte, M.O.	s.n. [120300]	CAN	Malte, M.O.		Polunin, Nicholas, 1936; ! S. Aiken, 1998; !J. Starr, September 30, 2010	1928-08-02	Nunavut	Qikiqtaaluk Region	Baffin Island	Kimmirut	Lake Harbour [Kimmirut].	KM-1			secondary	62.84667	-69.87194	4000 m		P.C. Sokoloff	2020-05-11	Nunavut: Kimmirut.	Canadian Geographical Names Data Base (CGNDB)	NAD83	Estimated uncertainty covers entire hamlet and harbour.					CAN 10039051
https://www.gbif.org/occurrence/1849197215	monocots	Poales	Cyperaceae	Carex rupestris All.	Malte, M.O.	s.n. [118536]	CAN	Malte, M.O.		Polunin, Nicholas, 1936; ! S. Aiken, 1998; !J. Starr, September 30, 2010	1927-08-25 - 1927-08-26	Nunavut	Qikiqtaaluk Region	Baffin Island	Kimmirut	Lake Harbour [Kimmirut].	KM-1	Crevices of rocks		secondary	62.84667	-69.87194	4000 m		P.C. Sokoloff	2020-05-11	Nunavut: Kimmirut.	Canadian Geographical Names Data Base (CGNDB)	NAD83	Estimated uncertainty covers entire hamlet and harbour.					CAN 10039050
https://www.gbif.org/occurrence/1849193797	monocots	Poales	Cyperaceae	Carex rupestris All.	Malte, M.O.	s.n. [118538]	CAN	Malte, M.O.		Polunin, Nicholas, 1936; ! S. Aiken, 1998; !J. Starr, September 30, 2010	1927-08-25 - 1927-08-26	Nunavut	Qikiqtaaluk Region	Baffin Island	Kimmirut	Lake Harbour [Kimmirut].	KM-1	Gravelly knoll		secondary	62.84667	-69.87194	4000 m		P.C. Sokoloff	2020-05-11	Nunavut: Kimmirut.	Canadian Geographical Names Data Base (CGNDB)	NAD83	Estimated uncertainty covers entire hamlet and harbour.					CAN 10039049
https://www.gbif.org/occurrence/1849196141	monocots	Poales	Cyperaceae	Carex rupestris All.	Malte, M.O.	s.n. [121017]	CAN	Malte, M.O.		Polunin, Nicholas, 1936; ! S. Aiken, 1998; !J. Starr, September 30, 2010	1928-08-29 - 1928-08-30	Nunavut	Qikiqtaaluk Region	Baffin Island	Kimmirut	Lake Harbour [Kimmirut].	KM-1			secondary	62.84667	-69.87194	4000 m		P.C. Sokoloff	2020-05-11	Nunavut: Kimmirut.	Canadian Geographical Names Data Base (CGNDB)	NAD83	Estimated uncertainty covers entire hamlet and harbour.					CAN 10039053
https://www.gbif.org/occurrence/1999204509	eudicots	Saxifragales	Saxifragaceae	Saxifraga tricuspidata Rottb.	Malte, M.O.	s.n./484 [120325]	CAN, GH	Malte, M.O.			1928-08-02	Nunavut	Qikiqtaaluk Region	Baffin Island	Kimmirut	Lake Harbour [Kimmirut].	KM-1			secondary	62.84667	-69.87194	4000 m		P.C. Sokoloff	2020-05-11	Nunavut: Kimmirut.	Canadian Geographical Names Data Base (CGNDB)	NAD83	Estimated uncertainty covers entire hamlet and harbour.						CAN 66218					GH 01631344
https://www.gbif.org/occurrence/1999337731	eudicots	Saxifragales	Saxifragaceae	Saxifraga tricuspidata Rottb.	Malte, M.O.	s.n. [126891]	CAN, GH	Malte, M.O.			1933-07-22	Nunavut	Qikiqtaaluk Region	Baffin Island	Kimmirut	Lake Harbour [Kimmirut].	KM-1			secondary	62.84667	-69.87194	4000 m		P.C. Sokoloff	2020-05-11	Nunavut: Kimmirut.	Canadian Geographical Names Data Base (CGNDB)	NAD83	Estimated uncertainty covers entire hamlet and harbour.						CAN 66209					GH 01631330
https://www.gbif.org/occurrence/1998672796	eudicots	Saxifragales	Saxifragaceae	Saxifraga tricuspidata Rottb.	Malte, M.O.	s.n. [119011]	CAN, GH	Malte, M.O.			1927-08-25 - 1927-08-26	Nunavut	Qikiqtaaluk Region	Baffin Island	Kimmirut	Lake Harbour [Kimmirut].	KM-1	Rocky shore		secondary	62.84667	-69.87194	4000 m		P.C. Sokoloff	2020-05-11	Nunavut: Kimmirut.	Canadian Geographical Names Data Base (CGNDB)	NAD83	Estimated uncertainty covers entire hamlet and harbour.						CAN 66195					GH 01631340
https://www.gbif.org/occurrence/1999362394	eudicots	Saxifragales	Saxifragaceae	Saxifraga tricuspidata Rottb.	Malte, M.O.	s.n./1184 [121026]	CAN, GH	Malte, M.O.			1928-08-29 - 1928-08-30	Nunavut	Qikiqtaaluk Region	Baffin Island	Kimmirut	Lake Harbour [Kimmirut].	KM-1			secondary	62.84667	-69.87194	4000 m		P.C. Sokoloff	2020-05-11	Nunavut: Kimmirut.	Canadian Geographical Names Data Base (CGNDB)	NAD83	Estimated uncertainty covers entire hamlet and harbour.						CAN 66217					GH 01631343
https://www.gbif.org/occurrence/1804548890	monocots	Poales	Poaceae	Phippsia algida (Sol.) R.Br.	Malte, M.O.	s.n. [126898]	CAN	Malte, M.O.	1933		1933-07-22	Nunavut	Qikiqtaaluk Region	Baffin Island	Kimmirut	Lake Harbour [Kimmirut].	KM-1	Dry slope.		secondary	62.84667	-69.87194	4000 m		J.M. Saarela	2018-11-13	Nunavut, Baffin Island, Kimmirut [formerly Lake Harbour].	Canadian Geographical Names Data Base (CGNDB)	NAD83	Estimated uncertainty covers entire hamlet and harbour area. Coordinates given on label are imprecise (62° 49' N, 69° 55' W).						CAN 30700
https://www.gbif.org/occurrence/1804548486	eudicots	Caryophyllales	Caryophyllaceae	Silene involucrata (Cham. & Schltdl.) Bocquet subsp. involucrata	Malte, M.O.	s.n. [126852]	CAN, GH	Morton, John K.	1999		1933-07-22	Nunavut	Qikiqtaaluk Region	Baffin Island	Kimmirut	Lake Harbour [Kimmirut].	KM-1	Dry ground		secondary	62.84667	-69.87194	4000 m		P.C. Sokoloff	2020-05-11	Nunavut: Kimmirut.	Canadian Geographical Names Data Base (CGNDB)	NAD83	Estimated uncertainty covers entire hamlet and harbour.					CAN 10044993						GH 01752390
https://www.gbif.org/occurrence/1804370630	eudicots	Brassicales	Brassicaceae	Arabis alpina L.	Malte, M.O.	s.n. [121023]	CAN	Mulligan, Gerald A.	1993		1928-08-29 - 1928-08-30	Nunavut	Qikiqtaaluk Region	Baffin Island	Kimmirut	Lake Harbour [Kimmirut].	KM-1	Springy hillside.		secondary	62.84667	-69.87194	4000 m		P.C. Sokoloff	2020-05-11	Nunavut: Kimmirut.	Canadian Geographical Names Data Base (CGNDB)	NAD83	Estimated uncertainty covers entire hamlet and harbour.					CAN 10051660						GH 00974171
https://www.gbif.org/occurrence/1804577562	eudicots	Lamiales	Orobanchaceae	Bartsia alpina L.	Malte, M.O.	s.n. [119137]	CAN, MT	Polunin, Nicholas V.	1936		1927-08-25 - 1927-08-26	Nunavut	Qikiqtaaluk Region	Baffin Island	Kimmirut	Lake Harbour [Kimmirut].	KM-1			secondary	62.84667	-69.87194	4000 m		J.M. Saarela	2018-11-13	Nunavut, Baffin Island, Kimmirut [formerly Lake Harbour].	Canadian Geographical Names Data Base (CGNDB)	NAD83	Estimated uncertainty covers entire hamlet and harbour area. Coordinates given on label are imprecise (62° 49' N, 69° 55' W).					CAN 10078306														MT (!L.G and G.L. 2022)
https://www.gbif.org/occurrence/1804372297	eudicots	Lamiales	Orobanchaceae	Bartsia alpina L.	Malte, M.O.	s.n./1166 [121008]	CAN, GH	Polunin, Nicholas V.	1936		1928-08-29 - 1928-08-30	Nunavut	Qikiqtaaluk Region	Baffin Island	Kimmirut	Lake Harbour [Kimmirut].	KM-1			secondary	62.84667	-69.87194	4000 m		J.M. Saarela	2018-11-13	Nunavut, Baffin Island, Kimmirut [formerly Lake Harbour].	Canadian Geographical Names Data Base (CGNDB)	NAD83	Estimated uncertainty covers entire hamlet and harbour area. Coordinates given on label are imprecise (62° 49' N, 69° 55' W).					CAN 10078304	CAN 10078305					GH 02033423 (!image PCS 2020)
https://www.gbif.org/occurrence/1804395814	monocots	Poales	Poaceae	Festuca brachyphylla Schult. & Schult.f. subsp. brachyphylla	Malte, M.O.	s.n. [120322]	CAN	Polunin, Nicholas V.	1936		1928-08-02	Nunavut	Qikiqtaaluk Region	Baffin Island	Kimmirut	Lake Harbour [Kimmirut].	KM-1			secondary	62.84667	-69.87194	4000 m		P.C. Sokoloff	2020-05-11	Nunavut: Kimmirut.	Canadian Geographical Names Data Base (CGNDB)	NAD83	Estimated uncertainty covers entire hamlet and harbour.
https://www.gbif.org/occurrence/1804454851	eudicots	Fabales	Fabaceae	Oxytropis maydelliana Trautv.	Malte, M.O.	s.n. [119789]	CAN	Polunin, Nicholas V.	1936		1928-08-29 - 1928-08-30	Nunavut	Qikiqtaaluk Region	Baffin Island	Kimmirut	Lake Harbour [Kimmirut].	KM-1	Gravelly slope.		secondary	62.84667	-69.87194	4000 m		J.M. Saarela	2018-11-13	Nunavut, Baffin Island, Kimmirut [formerly Lake Harbour].	Canadian Geographical Names Data Base (CGNDB)	NAD83	Estimated uncertainty covers entire hamlet and harbour area. Coordinates given on label are imprecise (62° 49' N, 69° 55' W).					CAN 10072321
https://www.gbif.org/occurrence/1804547430	eudicots	Lamiales	Orobanchaceae	Pedicularis flammea L.	Malte, M.O.	s.n./446 [120287]	CAN, GH, MT	Polunin, Nicholas V.	1936		1928-08-02	Nunavut	Qikiqtaaluk Region	Baffin Island	Kimmirut	Lake Harbour [Kimmirut].	KM-1			secondary	62.84667	-69.87194	4000 m		J.M. Saarela	2018-11-13	Nunavut, Baffin Island, Kimmirut [formerly Lake Harbour].	Canadian Geographical Names Data Base (CGNDB)	NAD83	Estimated uncertainty covers entire hamlet and harbour area. Coordinates given on label are imprecise (62° 49' N, 69° 55' W).					CAN 10081018						GH 02080707 (!image PCS 2020)								MT (!L.G. and G.L. 2022)
https://www.gbif.org/occurrence/1804614207	eudicots	Lamiales	Orobanchaceae	Pedicularis flammea L.	Malte, M.O.	s.n. [126882]	CAN, GH	Polunin, Nicholas V.	1936		1933-07-22	Nunavut	Qikiqtaaluk Region	Baffin Island	Kimmirut	Lake Harbour [Kimmirut].	KM-1			secondary	62.84667	-69.87194	4000 m		P. Wise	5/12/2009	Region: Qikiqtaaluk; Site Name: Lake Harbour, Baffin Island; Site Type: Bay and hamlet; Corrections: The hamlet of Lake Harbour was renamed Kimmirut in 1996, but appears as Lake Harbour on the referenced NTS map.	Canadian Geographical Names Data Base (CGNDB)	NAD83	Coordinates verified, being <5 km from both the bay and the hamlet.					CAN 10081006						GH 02080705 (!image PCS 2020)
https://www.gbif.org/occurrence/1804371963	eudicots	Lamiales	Orobanchaceae	Pedicularis flammea L.	Malte, M.O.	s.n. [119159]	CAN	Polunin, Nicholas V.	1936		1927-08-25 - 1927-08-26	Nunavut	Qikiqtaaluk Region	Baffin Island	Kimmirut	Lake Harbour [Kimmirut].	KM-1			secondary	62.84667	-69.87194	4000 m		P. Wise	5/12/2009	Region: Qikiqtaaluk; Site Name: Lake Harbour, Baffin Island; Site Type: Bay and hamlet; Corrections: The hamlet of Lake Harbour was renamed Kimmirut in 1996, but appears as Lake Harbour on the referenced NTS map.	Canadian Geographical Names Data Base (CGNDB)	NAD83	Coordinates verified, being <5 km from both the bay and the hamlet.					CAN 10081004
https://www.gbif.org/occurrence/1804529934	eudicots	Lamiales	Orobanchaceae	Pedicularis flammea L.	Malte, M.O.	s.n. [119158]	CAN	Polunin, Nicholas V.	1936		1927-08-25 - 1927-08-26	Nunavut	Qikiqtaaluk Region	Baffin Island	Kimmirut	Lake Harbour [Kimmirut].	KM-1			secondary	62.84667	-69.87194	4000 m		P. Wise	5/12/2009	Region: Qikiqtaaluk; Site Name: Lake Harbour, Baffin Island; Site Type: Bay and hamlet; Corrections: The hamlet of Lake Harbour was renamed Kimmirut in 1996, but appears as Lake Harbour on the referenced NTS map.	Canadian Geographical Names Data Base (CGNDB)	NAD83	Coordinates verified, being <5 km from both the bay and the hamlet.					CAN 10081019
https://www.gbif.org/occurrence/1804546087	eudicots	Lamiales	Orobanchaceae	Pedicularis flammea L.	Malte, M.O.	s.n. [119157]	CAN	Polunin, Nicholas V.	1936		1927-08-25 - 1927-08-26	Nunavut	Qikiqtaaluk Region	Baffin Island	Kimmirut	Lake Harbour [Kimmirut].	KM-1			secondary	62.84667	-69.87194	4000 m		P. Wise	5/12/2009	Region: Qikiqtaaluk; Site Name: Lake Harbour, Baffin Island; Site Type: Bay and hamlet; Corrections: The hamlet of Lake Harbour was renamed Kimmirut in 1996, but appears as Lake Harbour on the referenced NTS map.	Canadian Geographical Names Data Base (CGNDB)	NAD83	Coordinates verified, being <5 km from both the bay and the hamlet.					CAN 10081017
https://www.gbif.org/occurrence/1804560715	eudicots	Lamiales	Orobanchaceae	Pedicularis flammea L.	Malte, M.O.	s.n. [119155]	CAN	Polunin, Nicholas V.	1936		1927-08-25 - 1927-08-26	Nunavut	Qikiqtaaluk Region	Baffin Island	Kimmirut	Lake Harbour [Kimmirut].	KM-1			secondary	62.84667	-69.87194	4000 m		P. Wise	5/12/2009	Region: Qikiqtaaluk; Site Name: Lake Harbour, Baffin Island; Site Type: Bay and hamlet; Corrections: The hamlet of Lake Harbour was renamed Kimmirut in 1996, but appears as Lake Harbour on the referenced NTS map.	Canadian Geographical Names Data Base (CGNDB)	NAD83	Coordinates verified, being <5 km from both the bay and the hamlet.					CAN 10081021
https://www.gbif.org/occurrence/1804395753	eudicots	Lamiales	Orobanchaceae	Pedicularis lanata Willd. ex Cham. & Schltdl.	Malte, M.O.	s.n. [126854]	CAN, GH	Polunin, Nicholas V.	1936		1933-07-22	Nunavut	Qikiqtaaluk Region	Baffin Island	Kimmirut	Lake Harbour [Kimmirut].	KM-1	Dry ground.		secondary	62.84667	-69.87194	4000 m		J.M. Saarela	2018-11-13	Nunavut, Baffin Island, Kimmirut [formerly Lake Harbour].	Canadian Geographical Names Data Base (CGNDB)	NAD83	Estimated uncertainty covers entire hamlet and harbour area. Coordinates given on label are imprecise (62° 49' N, 69° 55' W).					CAN 10080225						GH 02079331 (!image PCS 2020)
https://www.gbif.org/occurrence/1804486738	eudicots	Lamiales	Orobanchaceae	Pedicularis lapponica L.	Malte, M.O.	s.n. [126883]	CAN, GH	Polunin, Nicholas V.	1936		1933-07-22	Nunavut	Qikiqtaaluk Region	Baffin Island	Kimmirut	Lake Harbour [Kimmirut].	KM-1	Wet meadow.		secondary	62.84667	-69.87194	4000 m		P. Wise	5/12/2009	Region: Qikiqtaaluk; Site Name: Lake Harbour, Baffin Island; Site Type: Bay and hamlet; Corrections: The hamlet of Lake Harbour was renamed Kimmirut in 1996, but appears as Lake Harbour on the referenced NTS map.	Canadian Geographical Names Data Base (CGNDB)	NAD83	Coordinates verified, being <5 km from both the bay and the hamlet.					CAN 10080575						GH 02079661 (!image PCS 2020)
https://www.gbif.org/occurrence/1804378780	eudicots	Lamiales	Orobanchaceae	Pedicularis lapponica L.	Malte, M.O.	s.n. [119179]	CAN	Polunin, Nicholas V.	1936		1927-08-25 - 1927-08-26	Nunavut	Qikiqtaaluk Region	Baffin Island	Kimmirut	Lake Harbour [Kimmirut].	KM-1			secondary	62.84667	-69.87194	4000 m		P. Wise	5/12/2009	Region: Qikiqtaaluk; Site Name: Lake Harbour, Baffin Island; Site Type: Bay and hamlet; Corrections: The hamlet of Lake Harbour was renamed Kimmirut in 1996, but appears as Lake Harbour on the referenced NTS map.	Canadian Geographical Names Data Base (CGNDB)	NAD83	Coordinates verified, being <5 km from both the bay and the hamlet.					CAN 10080574
https://www.gbif.org/occurrence/1804563981	eudicots	Lamiales	Orobanchaceae	Pedicularis lapponica L.	Malte, M.O.	s.n. [119177]	CAN, GH	Polunin, Nicholas V.	1936		1927-08-25 - 1927-08-26	Nunavut	Qikiqtaaluk Region	Baffin Island	Kimmirut	Lake Harbour [Kimmirut].	KM-1	Moist, grassy slope		secondary	62.84667	-69.87194	4000 m		J.M. Saarela	2018-11-13	Nunavut, Baffin Island, Kimmirut [formerly Lake Harbour].	Canadian Geographical Names Data Base (CGNDB)	NAD83	Estimated uncertainty covers entire hamlet and harbour area. Coordinates given on label are imprecise (62° 49' N, 69° 55' W).					CAN 10080577						GH 02079658 (!image PCS 2020)
https://www.gbif.org/occurrence/1804580949	eudicots	Lamiales	Orobanchaceae	Pedicularis lapponica L.	Malte, M.O.	s.n. [119176]	CAN, GH	Polunin, Nicholas V.	1936		1927-08-25 - 1927-08-26	Nunavut	Qikiqtaaluk Region	Baffin Island	Kimmirut	Lake Harbour [Kimmirut].	KM-1			secondary	62.84667	-69.87194	4000 m		P. Wise	5/12/2009	Region: Qikiqtaaluk; Site Name: Lake Harbour, Baffin Island; Site Type: Bay and hamlet; Corrections: The hamlet of Lake Harbour was renamed Kimmirut in 1996, but appears as Lake Harbour on the referenced NTS map.	Canadian Geographical Names Data Base (CGNDB)	NAD83	Coordinates verified, being <5 km from both the bay and the hamlet.					CAN 10080567						GH 02079659 (!image PCS 2020)
https://www.gbif.org/occurrence/1804561594	eudicots	Lamiales	Orobanchaceae	Pedicularis lapponica L.	Malte, M.O.	s.n. [119178]	CAN, GH	Polunin, Nicholas V.	1936		1927-08-25 - 1927-08-26	Nunavut	Qikiqtaaluk Region	Baffin Island	Kimmirut	Lake Harbour [Kimmirut].	KM-1			secondary	62.84667	-69.87194	4000 m		P. Wise	5/12/2009	Region: Qikiqtaaluk; Site Name: Lake Harbour, Baffin Island; Site Type: Bay and hamlet; Corrections: The hamlet of Lake Harbour was renamed Kimmirut in 1996, but appears as Lake Harbour on the referenced NTS map.	Canadian Geographical Names Data Base (CGNDB)	NAD83	Coordinates verified, being <5 km from both the bay and the hamlet.					CAN 10080576						GH 02079660 (!image PCS 2020)
https://www.gbif.org/occurrence/1804609424	eudicots	Ericales	Ericaceae	Phyllodoce caerulea (L.) Bab.	Malte, M.O.	s.n. [121014]	CAN	Polunin, Nicholas V.	1936		1928-08-29 - 1928-08-30	Nunavut	Qikiqtaaluk Region	Baffin Island	Kimmirut	Lake Harbour [Kimmirut].	KM-1			secondary	62.84667	-69.87194	4000 m		J.M. Saarela	2018-11-13	Nunavut, Baffin Island, Kimmirut [formerly Lake Harbour].	Canadian Geographical Names Data Base (CGNDB)	NAD83	Estimated uncertainty covers entire hamlet and harbour area. Coordinates given on label are imprecise (62° 49' N, 69° 55' W).					CAN 10074930
https://www.gbif.org/occurrence/1804446185	eudicots	Ericales	Ericaceae	Rhododendron lapponicum (L.) Wahlenb.	Malte, M.O.	s.n. [120295]	CAN	Polunin, Nicholas V.	1936		1928-08-02	Nunavut	Qikiqtaaluk Region	Baffin Island	Kimmirut	Lake Harbour [Kimmirut].	KM-1			secondary	62.84667	-69.87194	4000 m		P. Wise	5/12/2009	Region: Qikiqtaaluk; Site Name: Lake Harbour, Baffin Island; Site Type: Bay and hamlet; Corrections: The hamlet of Lake Harbour was renamed Kimmirut in 1996, but appears as Lake Harbour on the referenced NTS map.	Canadian Geographical Names Data Base (CGNDB)	NAD83	Coordinates verified, being <5 km from both the bay and the hamlet.					CAN 10076351
https://www.gbif.org/occurrence/1804423794	eudicots	Ericales	Ericaceae	Rhododendron lapponicum (L.) Wahlenb.	Malte, M.O.	s.n. [119061]	CAN	Polunin, Nicholas V.	1936		1927-08-25 - 1927-08-26	Nunavut	Qikiqtaaluk Region	Baffin Island	Kimmirut	Lake Harbour [Kimmirut].	KM-1			secondary	62.84667	-69.87194	4000 m		P. Wise	5/12/2009	Region: Qikiqtaaluk; Site Name: Lake Harbour, Baffin Island; Site Type: Bay and hamlet; Corrections: The hamlet of Lake Harbour was renamed Kimmirut in 1996, but appears as Lake Harbour on the referenced NTS map.	Canadian Geographical Names Data Base (CGNDB)	NAD83	Coordinates verified, being <5 km from both the bay and the hamlet.					CAN 10076350
https://www.gbif.org/occurrence/1804580557	eudicots	Saxifragales	Saxifragaceae	Saxifraga aizoides L.	Malte, M.O.	s.n./462 [120303]	CAN, GH	Polunin, Nicholas V.	1936		1928-08-02	Nunavut	Qikiqtaaluk Region	Baffin Island	Kimmirut	Lake Harbour [Kimmirut].	KM-1			secondary	62.84667	-69.87194	4000 m		P. Wise	5/12/2009	Region: Qikiqtaaluk; Site Name: Lake Harbour, Baffin Island; Site Type: Bay and hamlet; Corrections: The hamlet of Lake Harbour was renamed Kimmirut in 1996, but appears as Lake Harbour on the referenced NTS map.	Canadian Geographical Names Data Base (CGNDB)	NAD83	Coordinates verified, being <5 km from both the bay and the hamlet.					CAN 10060041						GH 01616674 (!image PCS 2020)
https://www.gbif.org/occurrence/606669602	monocots	Poales	Cyperaceae	Carex bigelowii Torr. ex Schwein. subsp. bigelowii	Malte, M.O.	s.n. [118522]	MT	Raymond, Marcel	16709		1927-08-25 - 1927-08-26	Nunavut	Qikiqtaaluk Region	Baffin Island	Kimmirut	Lake Harbour [Kimmirut].	KM-1	Dry knoll		secondary	62.84667	-69.87194	4000 m		P.C. Sokoloff	2020-05-11	Nunavut: Kimmirut.	Canadian Geographical Names Data Base (CGNDB)	NAD83	Estimated uncertainty covers entire hamlet and harbour.																			MT00176826
https://www.gbif.org/occurrence/1804544920	monocots	Poales	Poaceae	Agrostis mertensii Trin.	Malte, M.O.	s.n. [120302]	CAN, MT, QFA	Saarela, Jeffery M.	2017		1928-08-02	Nunavut	Qikiqtaaluk Region	Baffin Island	Kimmirut	Lake Harbour [Kimmirut].	KM-1	Sandy flat		secondary	62.84667	-69.87194	4000 m		P.C. Sokoloff	2020-05-11	Nunavut: Kimmirut.	Canadian Geographical Names Data Base (CGNDB)	NAD83	Estimated uncertainty covers entire hamlet and harbour.					CAN 10007458														MT 16240
https://www.gbif.org/occurrence/1804419846	eudicots	Asterales	Asteraceae	Antennaria monocephala subsp. angustata (Greene) Hultén	Malte, M.O.	s.n. [119193]	CAN	Saarela, Jeffery M.	2018		1927-08-25 - 1927-08-26	Nunavut	Qikiqtaaluk Region	Baffin Island	Kimmirut	Lake Harbour [Kimmirut].	KM-1			secondary	62.84667	-69.87194	4000 m		P. Wise	5/12/2009	Region: Qikiqtaaluk; Site Name: Lake Harbour, Baffin Island; Site Type: Bay and hamlet; Corrections: The hamlet of Lake Harbour was renamed Kimmirut in 1996, but appears as Lake Harbour on the referenced NTS map.	Canadian Geographical Names Data Base (CGNDB)	NAD83	Coordinates verified, being <5 km from both the bay and the hamlet.					CAN 10083132
https://www.gbif.org/occurrence/1804430043	eudicots	Asterales	Asteraceae	Antennaria monocephala subsp. angustata (Greene) Hultén	Malte, M.O.	s.n. [119191]	CAN	Saarela, Jeffery M.	2018		1927-08-25 - 1927-08-26	Nunavut	Qikiqtaaluk Region	Baffin Island	Kimmirut	Lake Harbour [Kimmirut].	KM-1			secondary	62.84667	-69.87194	4000 m		J.M. Saarela	2018-11-13	Nunavut, Baffin Island, Kimmirut [formerly Lake Harbour].	Canadian Geographical Names Data Base (CGNDB)	NAD83	Estimated uncertainty covers entire hamlet and harbour area. Coordinates given on label are imprecise (62° 49' N, 69° 55' W).					CAN 10083135
https://www.gbif.org/occurrence/1804609904	eudicots	Asterales	Asteraceae	Antennaria monocephala subsp. angustata (Greene) Hultén	Malte, M.O.	s.n. [119190]	CAN	Saarela, Jeffery M.	2018		1927-08-25 - 1927-08-26	Nunavut	Qikiqtaaluk Region	Baffin Island	Kimmirut	Lake Harbour [Kimmirut].	KM-1			secondary	62.84667	-69.87194	4000 m		P. Wise	5/12/2009	Region: Qikiqtaaluk; Site Name: Lake Harbour, Baffin Island; Site Type: Bay and hamlet; Corrections: The hamlet of Lake Harbour was renamed Kimmirut in 1996, but appears as Lake Harbour on the referenced NTS map.	Canadian Geographical Names Data Base (CGNDB)	NAD83	Coordinates verified, being <5 km from both the bay and the hamlet.					CAN 10083148
https://www.gbif.org/occurrence/1804473226	eudicots	Asterales	Asteraceae	Antennaria alpina subsp. canescens (Lange) Chmiel.	Malte, M.O.	s.n. [119192]	CAN	Saarela, Jeffery M.	2018		1927-08-25 - 1927-08-26	Nunavut	Qikiqtaaluk Region	Baffin Island	Kimmirut	Lake Harbour [Kimmirut].	KM-1			secondary	62.84667	-69.87194	4000 m		P. Wise	5/12/2009	Region: Qikiqtaaluk; Site Name: Lake Harbour, Baffin Island; Site Type: Bay and hamlet; Corrections: The hamlet of Lake Harbour was renamed Kimmirut in 1996, but appears as Lake Harbour on the referenced NTS map.	Canadian Geographical Names Data Base (CGNDB)	NAD83	Coordinates verified, being <5 km from both the bay and the hamlet.					CAN 10083204
https://www.gbif.org/occurrence/1804403407	monocots	Poales	Poaceae	Anthoxanthum monticola subsp. alpinum (Sw. ex Willd.) Soreng	Malte, M.O.	s.n. [118380]	CAN, QFA	Saarela, Jeffery M.	2017	Hierochloe alpina	1927-08-25 - 1927-08-26	Nunavut	Qikiqtaaluk Region	Baffin Island	Kimmirut	Lake Harbour [Kimmirut].	KM-1			secondary	62.84667	-69.87194	4000 m		P.C. Sokoloff	2020-05-11	Nunavut: Kimmirut.	Canadian Geographical Names Data Base (CGNDB)	NAD83	Estimated uncertainty covers entire hamlet and harbour.					CAN 10009443
https://www.gbif.org/occurrence/1804508882	monocots	Poales	Poaceae	Arctagrostis latifolia (R.Br.) Griseb. subsp. latifolia	Malte, M.O.	s.n. [118828]	CAN	Saarela, Jeffery M.	2017		1927-08-25 - 1927-08-26	Nunavut	Qikiqtaaluk Region	Baffin Island	Kimmirut	Lake Harbour [Kimmirut].	KM-1			secondary	62.84667	-69.87194	4000 m		J.M. Saarela	2018-11-13	Nunavut, Baffin Island, Kimmirut [formerly Lake Harbour].	Canadian Geographical Names Data Base (CGNDB)	NAD83	Estimated uncertainty covers entire hamlet and harbour area. Coordinates given on label are imprecise (62° 49' N, 69° 55' W).					CAN 10008968
https://www.gbif.org/occurrence/1804434400	monocots	Poales	Poaceae	Arctagrostis latifolia (R.Br.) Griseb. subsp. latifolia	Malte, M.O.	s.n. [118827]	CAN	Saarela, Jeffery M.	2017		1927-08-25 - 1927-08-26	Nunavut	Qikiqtaaluk Region	Baffin Island	Kimmirut	Lake Harbour [Kimmirut].	KM-1			secondary	62.84667	-69.87194	4000 m		J.M. Saarela	2018-11-13	Nunavut, Baffin Island, Kimmirut [formerly Lake Harbour].	Canadian Geographical Names Data Base (CGNDB)	NAD83	Estimated uncertainty covers entire hamlet and harbour area. Coordinates given on label are imprecise (62° 49' N, 69° 55' W).					CAN 10008966
https://www.gbif.org/occurrence/1804607769	monocots	Poales	Cyperaceae	Carex bicolor All.	Malte, M.O.	s.n. [120284]	CAN	Saarela, Jeffery M.	2017		1928-08-02	Nunavut	Qikiqtaaluk Region	Baffin Island	Kimmirut	Lake Harbour [Kimmirut].	KM-1			secondary	62.84667	-69.87194	4000 m		J.M. Saarela	2018-11-13	Nunavut, Baffin Island, Kimmirut [formerly Lake Harbour].	Canadian Geographical Names Data Base (CGNDB)	NAD83	Estimated uncertainty covers entire hamlet and harbour area. Coordinates given on label are imprecise (62° 49' N, 69° 55' W).					CAN 10020589
https://www.gbif.org/occurrence/1804408940	monocots	Poales	Cyperaceae	Carex bicolor All.	Malte, M.O.	s.n. [118483]	CAN, MT	Saarela, Jeffery M.	2017		1927-08-25 - 1927-08-26	Nunavut	Qikiqtaaluk Region	Baffin Island	Kimmirut	Lake Harbour [Kimmirut].	KM-1	Moist, sandy mud flat.		secondary	62.84667	-69.87194	4000 m		J.M. Saarela	2018-11-13	Nunavut, Baffin Island, Kimmirut [formerly Lake Harbour].	Canadian Geographical Names Data Base (CGNDB)	NAD83	Estimated uncertainty covers entire hamlet and harbour area. Coordinates given on label are imprecise (62° 49' N, 69° 55' W).					CAN 10020590
https://www.gbif.org/occurrence/1804583511	monocots	Poales	Cyperaceae	Carex bigelowii Torr. ex Schwein. subsp. bigelowii	Malte, M.O.	s.n. [120323]	CAN	Saarela, Jeffery M.	2017		1928-08-02	Nunavut	Qikiqtaaluk Region	Baffin Island	Kimmirut	Lake Harbour [Kimmirut].	KM-1			secondary	62.84667	-69.87194	4000 m		P.C. Sokoloff	2020-05-11	Nunavut: Kimmirut.	Canadian Geographical Names Data Base (CGNDB)	NAD83	Estimated uncertainty covers entire hamlet and harbour.					CAN 10020844
https://www.gbif.org/occurrence/1804611347	monocots	Poales	Cyperaceae	Carex bigelowii Torr. ex Schwein. subsp. bigelowii	Malte, M.O.	s.n. [120301]	CAN, US	Saarela, Jeffery M.	2017		1928-08-02	Nunavut	Qikiqtaaluk Region	Baffin Island	Kimmirut	Lake Harbour [Kimmirut].	KM-1			secondary	62.84667	-69.87194	4000 m		P.C. Sokoloff	2020-05-11	Nunavut: Kimmirut.	Canadian Geographical Names Data Base (CGNDB)	NAD83	Estimated uncertainty covers entire hamlet and harbour.					CAN 10020846
https://www.gbif.org/occurrence/1804607479	monocots	Poales	Cyperaceae	Carex bigelowii Torr. ex Schwein. subsp. bigelowii	Malte, M.O.	s.n. [126877]	CAN	Saarela, Jeffery M.	2017		1933-07-22	Nunavut	Qikiqtaaluk Region	Baffin Island	Kimmirut	Lake Harbour [Kimmirut].	KM-1	Wet meadow.		secondary	62.84667	-69.87194	4000 m		P.C. Sokoloff	2020-05-11	Nunavut: Kimmirut.	Canadian Geographical Names Data Base (CGNDB)	NAD83	Estimated uncertainty covers entire hamlet and harbour.					CAN 10020845
https://www.gbif.org/occurrence/1804407041	monocots	Poales	Cyperaceae	Carex bigelowii Torr. ex Schwein. subsp. bigelowii	Malte, M.O.	s.n. [118520]	CAN	Saarela, Jeffery M.	2017		1927-08-25 - 1927-08-26	Nunavut	Qikiqtaaluk Region	Baffin Island	Kimmirut	Lake Harbour [Kimmirut].	KM-1			secondary	62.84667	-69.87194	4000 m		P.C. Sokoloff	2020-05-11	Nunavut: Kimmirut.	Canadian Geographical Names Data Base (CGNDB)	NAD83	Estimated uncertainty covers entire hamlet and harbour.					CAN 10020843
https://www.gbif.org/occurrence/1804453976	monocots	Poales	Cyperaceae	Carex bigelowii Torr. ex Schwein. subsp. bigelowii	Malte, M.O.	s.n. [118523]	CAN	Saarela, Jeffery M.	2017		1927-08-25 - 1927-08-26	Nunavut	Qikiqtaaluk Region	Baffin Island	Kimmirut	Lake Harbour [Kimmirut].	KM-1			secondary	62.84667	-69.87194	4000 m		P.C. Sokoloff	2020-05-11	Nunavut: Kimmirut.	Canadian Geographical Names Data Base (CGNDB)	NAD83	Estimated uncertainty covers entire hamlet and harbour.					CAN 10020841
https://www.gbif.org/occurrence/1804499155	monocots	Poales	Cyperaceae	Carex glacialis Mack.	Malte, M.O.	s.n. [126890]	CAN, H, NY	Saarela, Jeffery M.	2017		1933-07-22	Nunavut	Qikiqtaaluk Region	Baffin Island	Kimmirut	Lake Harbour [Kimmirut].	KM-1	Dry, gravelly slope.		secondary	62.84667	-69.87194	4000 m		J.M. Saarela	2018-11-13	Nunavut, Baffin Island, Kimmirut [formerly Lake Harbour].	Canadian Geographical Names Data Base (CGNDB)	NAD83	Estimated uncertainty covers entire hamlet and harbour area. Coordinates given on label are imprecise (62° 49' N, 69° 55' W).					CAN 10037236							H 1227287 (!PCS 2018)
https://www.gbif.org/occurrence/1804599147	monocots	Poales	Cyperaceae	Carex glacialis Mack.	Malte, M.O.	s.n. [118517]	CAN	Saarela, Jeffery M.	2017		1927-08-25 - 1927-08-26	Nunavut	Qikiqtaaluk Region	Baffin Island	Kimmirut	Lake Harbour [Kimmirut].	KM-1	Crevices of rocks.		secondary	62.84667	-69.87194	4000 m		J.M. Saarela	2018-11-13	Nunavut, Baffin Island, Kimmirut [formerly Lake Harbour].	Canadian Geographical Names Data Base (CGNDB)	NAD83	Estimated uncertainty covers entire hamlet and harbour area. Coordinates given on label are imprecise (62° 49' N, 69° 55' W).					CAN 10037241
https://www.gbif.org/occurrence/1804385824	monocots	Poales	Cyperaceae	Carex glareosa Wahlenb. subsp. glareosa	Malte, M.O.	s.n. [118497]	CAN, V	Saarela, Jeffery M.	2017		1927-08-25 - 1927-08-26	Nunavut	Qikiqtaaluk Region	Baffin Island	Kimmirut	Lake Harbour [Kimmirut].	KM-1	Along the shore just above high-water mark.		secondary	62.84667	-69.87194	4000 m		J.M. Saarela	2018-11-13	Nunavut, Baffin Island, Kimmirut [formerly Lake Harbour].	Canadian Geographical Names Data Base (CGNDB)	NAD83	Estimated uncertainty covers entire hamlet and harbour area. Coordinates given on label are imprecise (62° 49' N, 69° 55' W).					CAN 10087326
https://www.gbif.org/occurrence/1804461137	monocots	Poales	Cyperaceae	Carex lachenalii Schkuhr	Malte, M.O.	s.n. [120328]	CAN	Saarela, Jeffery M.	2017		1928-08-02	Nunavut	Qikiqtaaluk Region	Baffin Island	Kimmirut	Lake Harbour [Kimmirut].	KM-1	Along creek.		secondary	62.84667	-69.87194	4000 m		P.C. Sokoloff	2020-05-11	Nunavut: Kimmirut.	Canadian Geographical Names Data Base (CGNDB)	NAD83	Estimated uncertainty covers entire hamlet and harbour.					CAN 10020887
https://www.gbif.org/occurrence/1804568249	monocots	Poales	Cyperaceae	Carex lachenalii Schkuhr	Malte, M.O.	s.n. [118503]	CAN, MICH, US	Saarela, Jeffery M.	2017		1927-08-25 - 1927-08-26	Nunavut	Qikiqtaaluk Region	Baffin Island	Kimmirut	Lake Harbour [Kimmirut].	KM-1	Moist depression on rocks.		secondary	62.84667	-69.87194	4000 m		P.C. Sokoloff	2020-05-11	Nunavut: Kimmirut.	Canadian Geographical Names Data Base (CGNDB)	NAD83	Estimated uncertainty covers entire hamlet and harbour.					CAN 10020886											MICH 1374897
https://www.gbif.org/occurrence/1804534469	monocots	Poales	Cyperaceae	Carex membranacea Hook.	Malte, M.O.	s.n. [126862]	CAN	Saarela, Jeffery M.	2017		1933-07-22	Nunavut	Qikiqtaaluk Region	Baffin Island	Kimmirut	Lake Harbour [Kimmirut].	KM-1	Wet meadow.		secondary	62.84667	-69.87194	4000 m		J.M. Saarela	2018-11-13	Nunavut, Baffin Island, Kimmirut [formerly Lake Harbour].	Canadian Geographical Names Data Base (CGNDB)	NAD83	Estimated uncertainty covers entire hamlet and harbour area. Coordinates given on label are imprecise (62° 49' N, 69° 55' W).					CAN 10038025
https://www.gbif.org/occurrence/1804369438	monocots	Poales	Cyperaceae	Carex membranacea Hook.	Malte, M.O.	s.n. [126868]	CAN, H, NY	Saarela, Jeffery M.	2017		1933-07-22	Nunavut	Qikiqtaaluk Region	Baffin Island	Kimmirut	Lake Harbour [Kimmirut].	KM-1	Wet tundra.		secondary	62.84667	-69.87194	4000 m		J.M. Saarela	2018-11-13	Nunavut, Baffin Island, Kimmirut [formerly Lake Harbour].	Canadian Geographical Names Data Base (CGNDB)	NAD83	Estimated uncertainty covers entire hamlet and harbour area. Coordinates given on label are imprecise (62° 49' N, 69° 55' W).					CAN 10038030							H 1305823 (!PCS 2018)
https://www.gbif.org/occurrence/1804377577	monocots	Poales	Cyperaceae	Carex membranacea Hook.	Malte, M.O.	s.n. [118531]	CAN	Saarela, Jeffery M.	2017		1927-08-25 - 1927-08-26	Nunavut	Qikiqtaaluk Region	Baffin Island	Kimmirut	Lake Harbour [Kimmirut].	KM-1	Wet tundra.		secondary	62.84667	-69.87194	4000 m		J.M. Saarela	2018-11-13	Nunavut, Baffin Island, Kimmirut [formerly Lake Harbour].	Canadian Geographical Names Data Base (CGNDB)	NAD83	Estimated uncertainty covers entire hamlet and harbour area. Coordinates given on label are imprecise (62° 49' N, 69° 55' W).					CAN 10038029
https://www.gbif.org/occurrence/1804507515	monocots	Poales	Cyperaceae	Carex norvegica Retz.	Malte, M.O.	s.n. [118480]	CAN	Saarela, Jeffery M.	2015		1927-08-25 - 1927-08-26	Nunavut	Qikiqtaaluk Region	Baffin Island	Kimmirut	Lake Harbour [Kimmirut].	KM-1			secondary	62.84667	-69.87194	4000 m		J.M. Saarela	2018-11-13	Nunavut, Baffin Island, Kimmirut [formerly Lake Harbour].	Canadian Geographical Names Data Base (CGNDB)	NAD83	Estimated uncertainty covers entire hamlet and harbour area. Coordinates given on label are imprecise (62° 49' N, 69° 55' W).					CAN 10038600
https://www.gbif.org/occurrence/1804503281	monocots	Poales	Cyperaceae	Carex rariflora (Wahlenb.) Sm.	Malte, M.O.	s.n. [118519]	CAN	Saarela, Jeffery M.	2017		1927-08-25 - 1927-08-26	Nunavut	Qikiqtaaluk Region	Baffin Island	Kimmirut	Lake Harbour [Kimmirut].	KM-1			secondary	62.84667	-69.87194	4000 m		J.M. Saarela	2018-11-13	Nunavut, Baffin Island, Kimmirut [formerly Lake Harbour].	Canadian Geographical Names Data Base (CGNDB)	NAD83	Estimated uncertainty covers entire hamlet and harbour area. Coordinates given on label are imprecise (62° 49' N, 69° 55' W).					CAN 10038774
https://www.gbif.org/occurrence/1804390933	monocots	Poales	Cyperaceae	Carex rupestris All.	Malte, M.O.	s.n. [118539]	CAN, MT	Saarela, Jeffery M.	2017		1927-08-25 - 1927-08-26	Nunavut	Qikiqtaaluk Region	Baffin Island	Kimmirut	Lake Harbour [Kimmirut].	KM-1	Crevices of rocks.		secondary	62.84667	-69.87194	4000 m		J.M. Saarela	2018-11-13	Nunavut, Baffin Island, Kimmirut [formerly Lake Harbour].	Canadian Geographical Names Data Base (CGNDB)	NAD83	Estimated uncertainty covers entire hamlet and harbour area. Coordinates given on label are imprecise (62° 49' N, 69° 55' W).					CAN 10039048
https://www.gbif.org/occurrence/1890645340	monocots	Poales	Cyperaceae	Carex saxatilis L.	Malte, M.O.	s.n. [118533]	CAN	Saarela, Jeffery M.	2017		1927-08-25 - 1927-08-26	Nunavut	Qikiqtaaluk Region	Baffin Island	Kimmirut	Lake Harbour [Kimmirut].	KM-1			secondary	62.84667	-69.87194	4000 m		P.C. Sokoloff	2020-05-11	Nunavut: Kimmirut.	Canadian Geographical Names Data Base (CGNDB)	NAD83	Estimated uncertainty covers entire hamlet and harbour.					CAN 10039152
https://www.gbif.org/occurrence/1890645357	monocots	Poales	Cyperaceae	Carex saxatilis L.	Malte, M.O.	s.n. [121006]	CAN, MT, NY, US	Saarela, Jeffery M.	2017		1928-08-29 - 1928-08-30	Nunavut	Qikiqtaaluk Region	Baffin Island	Kimmirut	Lake Harbour [Kimmirut].	KM-1	Wet, muddy depression.		secondary	62.84667	-69.87194	4000 m		J.M. Saarela	2018-11-13	Nunavut, Baffin Island, Kimmirut [formerly Lake Harbour].	Canadian Geographical Names Data Base (CGNDB)	NAD83	Estimated uncertainty covers entire hamlet and harbour area. Coordinates given on label are imprecise (62° 49' N, 69° 55' W).					CAN 10039160														MT (!PCS 2022)
https://www.gbif.org/occurrence/1883802139	monocots	Poales	Cyperaceae	Carex scirpoidea Michx. subsp. scirpoidea	Malte, M.O.	s.n. [126889]	CAN, H, NY	Saarela, Jeffery M.	2017		1933-07-22	Nunavut	Qikiqtaaluk Region	Baffin Island	Kimmirut	Lake Harbour [Kimmirut].	KM-1	Dry slope.		secondary	62.84667	-69.87194	4000 m		J.M. Saarela	2018-11-13	Nunavut, Baffin Island, Kimmirut [formerly Lake Harbour].	Canadian Geographical Names Data Base (CGNDB)	NAD83	Estimated uncertainty covers entire hamlet and harbour area. Coordinates given on label are imprecise (62° 49' N, 69° 55' W).					CAN 10039536							H 1229698 (!PCS 2019)
https://www.gbif.org/occurrence/1804582260	monocots	Poales	Cyperaceae	Carex simpliciuscula subsp. subholarctica (T.V.Egorova ) Saarela	Malte, M.O.	s.n. [120282]	CAN	Saarela, Jeffery M.	2017		1928-08-02	Nunavut	Qikiqtaaluk Region	Baffin Island	Kimmirut	Lake Harbour [Kimmirut].	KM-1			secondary	62.84667	-69.87194	4000 m		P. Wise	5/12/2009	Region: Qikiqtaaluk; Site Name: Lake Harbour, Baffin Island; Site Type: Bay and hamlet; Corrections: The hamlet of Lake Harbour was renamed Kimmirut in 1996, but appears as Lake Harbour on the referenced NTS map.	Canadian Geographical Names Data Base (CGNDB)	NAD83	Coordinates verified, being <5 km from both the bay and the hamlet.					CAN 10031574
https://www.gbif.org/occurrence/1804385788	monocots	Poales	Cyperaceae	Carex simpliciuscula subsp. subholarctica (T.V.Egorova ) Saarela	Malte, M.O.	s.n. [118557]	CAN	Saarela, Jeffery M.	2017		1927-08-25 - 1927-08-26	Nunavut	Qikiqtaaluk Region	Baffin Island	Kimmirut	Lake Harbour [Kimmirut].	KM-1			secondary	62.84667	-69.87194	4000 m		P.C. Sokoloff	2020-05-11	Nunavut: Kimmirut.	Canadian Geographical Names Data Base (CGNDB)	NAD83	Estimated uncertainty covers entire hamlet and harbour.					CAN 10031571
https://www.gbif.org/occurrence/1804516053	monocots	Poales	Cyperaceae	Carex simpliciuscula subsp. subholarctica (T.V.Egorova ) Saarela	Malte, M.O.	s.n. [118664]	CAN	Saarela, Jeffery M.	2017		1927-08-25 - 1927-08-26	Nunavut	Qikiqtaaluk Region	Baffin Island	Kimmirut	Lake Harbour [Kimmirut].	KM-1	Moist depression.		secondary	62.84667	-69.87194	4000 m		P.C. Sokoloff	2020-05-11	Nunavut: Kimmirut.	Canadian Geographical Names Data Base (CGNDB)	NAD83	Estimated uncertainty covers entire hamlet and harbour.					CAN 10031570
https://www.gbif.org/occurrence/1804438312	monocots	Poales	Cyperaceae	Carex simpliciuscula subsp. subholarctica (T.V.Egorova ) Saarela	Malte, M.O.	s.n. [118668]	CAN	Saarela, Jeffery M.	2017		1927-08-25 - 1927-08-27	Nunavut	Qikiqtaaluk Region	Baffin Island	Kimmirut	Lake Harbour [Kimmirut].	KM-1			secondary	62.84667	-69.87194	4000 m		P.C. Sokoloff	2020-05-11	Nunavut: Kimmirut.	Canadian Geographical Names Data Base (CGNDB)	NAD83	Estimated uncertainty covers entire hamlet and harbour.					CAN 10031569
https://www.gbif.org/occurrence/1804607395	monocots	Poales	Cyperaceae	Carex vaginata Tausch	Malte, M.O.	s.n. [118548]	CAN, MT	Saarela, Jeffery M.	2017		1927-08-25 - 1927-08-26	Nunavut	Qikiqtaaluk Region	Baffin Island	Kimmirut	Lake Harbour [Kimmirut].	KM-1	Rich, grassy slope.		secondary	62.84667	-69.87194	4000 m		J.M. Saarela	2018-11-13	Nunavut, Baffin Island, Kimmirut [formerly Lake Harbour].	Canadian Geographical Names Data Base (CGNDB)	NAD83	Estimated uncertainty covers entire hamlet and harbour area. Coordinates given on label are imprecise (62° 49' N, 69° 55' W).					CAN 10040170														MT (!PCS 2022)
https://www.gbif.org/occurrence/1804388503	monocots	Poales	Poaceae	Deschampsia sukatschewii (Popl.) Roshev.	Malte, M.O.	s.n. [118857]	CAN	Saarela, Jeffery M.	2017		1927-08-25 - 1927-08-26	Nunavut	Qikiqtaaluk Region	Baffin Island	Kimmirut	Lake Harbour [Kimmirut].	KM-1			secondary	62.84667	-69.87194	4000 m		J.M. Saarela	2018-11-13	Nunavut, Baffin Island, Kimmirut [formerly Lake Harbour].	Canadian Geographical Names Data Base (CGNDB)	NAD83	Estimated uncertainty covers entire hamlet and harbour area. Coordinates given on label are imprecise (62° 49' N, 69° 55' W).					CAN 10031420
https://www.gbif.org/occurrence/1804372086	eudicots	Brassicales	Brassicaceae	Draba alpina L.	Malte, M.O.	s.n. [126869]	CAN	Saarela, Jeffery M.	2015		1933-07-22	Nunavut	Qikiqtaaluk Region	Baffin Island	Kimmirut	Lake Harbour [Kimmirut].	KM-1			secondary	62.84667	-69.87194	4000 m		J.M. Saarela	2018-11-13	Nunavut, Baffin Island, Kimmirut [formerly Lake Harbour].	Canadian Geographical Names Data Base (CGNDB)	NAD83	Estimated uncertainty covers entire hamlet and harbour area. Coordinates given on label are imprecise (62° 49' N, 69° 55' W).					CAN 10053751
https://www.gbif.org/occurrence/1804532437	eudicots	Brassicales	Brassicaceae	Draba alpina L.	Malte, M.O.	s.n. [126881]	CAN	Saarela, Jeffery M.	2015		1933-07-22	Nunavut	Qikiqtaaluk Region	Baffin Island	Kimmirut	Lake Harbour [Kimmirut].	KM-1	Wet ground among rocks at waterfall.		secondary	62.84667	-69.87194	4000 m		J.M. Saarela	2018-11-13	Nunavut, Baffin Island, Kimmirut [formerly Lake Harbour].	Canadian Geographical Names Data Base (CGNDB)	NAD83	Estimated uncertainty covers entire hamlet and harbour area. Coordinates given on label are imprecise (62° 49' N, 69° 55' W).					CAN 10053750
https://www.gbif.org/occurrence/1804439193	eudicots	Brassicales	Brassicaceae	Draba glabella Pursh	Malte, M.O.	s.n./451 [120292]	CAN, GH	Saarela, Jeffery M.	2015		1928-08-02	Nunavut	Qikiqtaaluk Region	Baffin Island	Kimmirut	Lake Harbour [Kimmirut].	KM-1			secondary	62.84667	-69.87194	4000 m		J.M. Saarela	2018-11-13	Nunavut, Baffin Island, Kimmirut [formerly Lake Harbour].	Canadian Geographical Names Data Base (CGNDB)	NAD83	Estimated uncertainty covers entire hamlet and harbour area. Coordinates given on label are imprecise (62° 49' N, 69° 55' W).					CAN 10054925						GH 01106553
https://www.gbif.org/occurrence/1804438577	eudicots	Brassicales	Brassicaceae	Draba glabella Pursh	Malte, M.O.	s.n. [126864]	CAN, GH	Saarela, Jeffery M.	2015		1933-07-22	Nunavut	Qikiqtaaluk Region	Baffin Island	Kimmirut	Lake Harbour [Kimmirut].	KM-1	Wet meadow.		secondary	62.84667	-69.87194	4000 m		P.C. Sokoloff	2020-05-11	Nunavut: Kimmirut.	Canadian Geographical Names Data Base (CGNDB)	NAD83	Estimated uncertainty covers entire hamlet and harbour.					CAN 10054922						GH 01106543
https://www.gbif.org/occurrence/1804379618	eudicots	Brassicales	Brassicaceae	Draba glabella Pursh	Malte, M.O.	s.n. [126849]	CAN, GH	Saarela, Jeffery M.	2015		1933-07-22	Nunavut	Qikiqtaaluk Region	Baffin Island	Kimmirut	Lake Harbour [Kimmirut].	KM-1	Moist depression.		secondary	62.84667	-69.87194	4000 m		P.C. Sokoloff	2020-05-11	Nunavut: Kimmirut.	Canadian Geographical Names Data Base (CGNDB)	NAD83	Estimated uncertainty covers entire hamlet and harbour.					CAN 10054923						GH 01106556
https://www.gbif.org/occurrence/1804396814	eudicots	Brassicales	Brassicaceae	Draba glabella Pursh	Malte, M.O.	s.n. [118917]	CAN	Saarela, Jeffery M.	2015		1927-08-25 - 1927-08-26	Nunavut	Qikiqtaaluk Region	Baffin Island	Kimmirut	Lake Harbour [Kimmirut].	KM-1			secondary	62.84667	-69.87194	4000 m		J.M. Saarela	2018-11-13	Nunavut, Baffin Island, Kimmirut [formerly Lake Harbour].	Canadian Geographical Names Data Base (CGNDB)	NAD83	Estimated uncertainty covers entire hamlet and harbour area. Coordinates given on label are imprecise (62° 49' N, 69° 55' W).					CAN 10054927
https://www.gbif.org/occurrence/1804588016	eudicots	Brassicales	Brassicaceae	Draba glabella Pursh	Malte, M.O.	s.n. [118918]	CAN, GH	Saarela, Jeffery M.	2015		1927-08-25 - 1927-08-26	Nunavut	Qikiqtaaluk Region	Baffin Island	Kimmirut	Lake Harbour [Kimmirut].	KM-1			secondary	62.84667	-69.87194	4000 m		J.M. Saarela	2018-11-13	Nunavut, Baffin Island, Kimmirut [formerly Lake Harbour].	Canadian Geographical Names Data Base (CGNDB)	NAD83	Estimated uncertainty covers entire hamlet and harbour area. Coordinates given on label are imprecise (62° 49' N, 69° 55' W).					CAN 10054926						GH 01106548
https://www.gbif.org/occurrence/1804392269	eudicots	Brassicales	Brassicaceae	Draba glabella Pursh	Malte, M.O.	s.n./608 [118916]	CAN, GH	Saarela, Jeffery M.	2015		1927-08-25 - 1927-08-26	Nunavut	Qikiqtaaluk Region	Baffin Island	Kimmirut	Lake Harbour [Kimmirut].	KM-1			secondary	62.84667	-69.87194	4000 m		J.M. Saarela	2018-11-13	Nunavut, Baffin Island, Kimmirut [formerly Lake Harbour].	Canadian Geographical Names Data Base (CGNDB)	NAD83	Estimated uncertainty covers entire hamlet and harbour area. Coordinates given on label are imprecise (62° 49' N, 69° 55' W).					CAN 10054924						GH 01106554
https://www.gbif.org/occurrence/1804505465	eudicots	Brassicales	Brassicaceae	Draba nivalis Lilj.	Malte, M.O.	s.n. [118925]	CAN	Saarela, Jeffery M.	2015		1927-08-25 - 1927-08-26	Nunavut	Qikiqtaaluk Region	Baffin Island	Kimmirut	Lake Harbour [Kimmirut].	KM-1			secondary	62.84667	-69.87194	4000 m		J.M. Saarela	2018-11-13	Nunavut, Baffin Island, Kimmirut [formerly Lake Harbour].	Canadian Geographical Names Data Base (CGNDB)	NAD83	Estimated uncertainty covers entire hamlet and harbour area. Coordinates given on label are imprecise (62° 49' N, 69° 55' W).					CAN 10055010
https://www.gbif.org/occurrence/1804460207	monilophytes	Equisetales	Equisetaceae	Equisetum arvense subsp. alpestre (Wahlenb.) Schonswetter & Elven	Malte, M.O.	s.n. [118353]	CAN	Saarela, Jeffery M.	2017		1927-08-25 - 1927-08-26	Nunavut	Qikiqtaaluk Region	Baffin Island	Kimmirut	Lake Harbour [Kimmirut].	KM-1			secondary	62.84667	-69.87194	4000 m		J.M. Saarela	2018-11-13	Nunavut, Baffin Island, Kimmirut [formerly Lake Harbour].	Canadian Geographical Names Data Base (CGNDB)	NAD83	Estimated uncertainty covers entire hamlet and harbour area. Coordinates given on label are imprecise (62° 49' N, 69° 55' W).					CAN 10004572
https://www.gbif.org/occurrence/1804450287	monilophytes	Equisetales	Equisetaceae	Equisetum arvense subsp. alpestre (Wahlenb.) Schonswetter & Elven	Malte, M.O.	s.n. [121013]	CAN	Saarela, Jeffery M.	2017		1928-08-29 - 1928-08-30	Nunavut	Qikiqtaaluk Region	Baffin Island	Kimmirut	Lake Harbour [Kimmirut].	KM-1			secondary	62.84667	-69.87194	4000 m		J.M. Saarela	2018-11-13	Nunavut, Baffin Island, Kimmirut [formerly Lake Harbour].	Canadian Geographical Names Data Base (CGNDB)	NAD83	Estimated uncertainty covers entire hamlet and harbour area. Coordinates given on label are imprecise (62° 49' N, 69° 55' W).					CAN 10004576
https://www.gbif.org/occurrence/1804482764	monilophytes	Equisetales	Equisetaceae	Equisetum arvense subsp. alpestre (Wahlenb.) Schonswetter & Elven	Malte, M.O.	s.n. [121035]	CAN	Saarela, Jeffery M.	2017		1928-08-29 - 1928-08-30	Nunavut	Qikiqtaaluk Region	Baffin Island	Kimmirut	Lake Harbour [Kimmirut].	KM-1			secondary	62.84667	-69.87194	4000 m		J.M. Saarela	2018-11-13	Nunavut, Baffin Island, Kimmirut [formerly Lake Harbour].	Canadian Geographical Names Data Base (CGNDB)	NAD83	Estimated uncertainty covers entire hamlet and harbour area. Coordinates given on label are imprecise (62° 49' N, 69° 55' W).					CAN 10004571
https://www.gbif.org/occurrence/1804440740	monilophytes	Equisetales	Equisetaceae	Equisetum variegatum Schleich. ex F.Weber & D.Mohr subsp. variegatum	Malte, M.O.	s.n. [118355]	CAN, V	Saarela, Jeffery M.	2017		1927-08-25 - 1927-08-26	Nunavut	Qikiqtaaluk Region	Baffin Island	Kimmirut	Lake Harbour [Kimmirut].	KM-1	Wet sand.		secondary	62.84667	-69.87194	4000 m		J.M. Saarela	2018-11-13	Nunavut, Baffin Island, Kimmirut [formerly Lake Harbour].	Canadian Geographical Names Data Base (CGNDB)	NAD83	Estimated uncertainty covers entire hamlet and harbour area. Coordinates given on label are imprecise (62° 49' N, 69° 55' W).					CAN 10004987
https://www.gbif.org/occurrence/1804404550	monilophytes	Equisetales	Equisetaceae	Equisetum variegatum Schleich. ex F.Weber & D.Mohr subsp. variegatum	Malte, M.O.	s.n. [121036]	CAN	Saarela, Jeffery M.	2017		1928-08-29 - 1928-08-30	Nunavut	Qikiqtaaluk Region	Baffin Island	Kimmirut	Lake Harbour [Kimmirut].	KM-1	Along rivulet		secondary	62.84667	-69.87194	4000 m		J.M. Saarela	2018-11-13	Nunavut, Baffin Island, Kimmirut [formerly Lake Harbour].	Canadian Geographical Names Data Base (CGNDB)	NAD83	Estimated uncertainty covers entire hamlet and harbour area. Coordinates given on label are imprecise (62° 49' N, 69° 55' W).					CAN 10004985
https://www.gbif.org/occurrence/1804598864	monocots	Poales	Cyperaceae	Eriophorum angustifolium Honck.	Malte, M.O.	s.n. [118670]	CAN	Saarela, Jeffery M.	2017		1927-08-25 - 1927-08-26	Nunavut	Qikiqtaaluk Region	Baffin Island	Kimmirut	Lake Harbour [Kimmirut].	KM-1			secondary	62.84667	-69.87194	4000 m		P.C. Sokoloff	2020-05-11	Nunavut: Kimmirut.	Canadian Geographical Names Data Base (CGNDB)	NAD83	Estimated uncertainty covers entire hamlet and harbour.					CAN 10033682
https://www.gbif.org/occurrence/1804499352	monocots	Poales	Cyperaceae	Eriophorum vaginatum subsp. spissum (Fernald) Hultén	Malte, M.O.	s.n. [118679]	CAN	Saarela, Jeffery M.	2017		1927-08-25 - 1927-08-26	Nunavut	Qikiqtaaluk Region	Baffin Island	Kimmirut	Lake Harbour [Kimmirut].	KM-1			secondary	62.84667	-69.87194	4000 m		P.C. Sokoloff	2020-05-11	Nunavut: Kimmirut.	Canadian Geographical Names Data Base (CGNDB)	NAD83	Estimated uncertainty covers entire hamlet and harbour.					CAN 10034375
https://www.gbif.org/occurrence/1804517319	lycophytes	Lycopodiales	Lycopodiaceae	Huperzia arctica Sipliv.	Malte, M.O.	s.n. [118356]	CAN	Saarela, Jeffery M.	2018		1927-08-25 - 1927-08-26	Nunavut	Qikiqtaaluk Region	Baffin Island	Kimmirut	Lake Harbour [Kimmirut].	KM-1			secondary	62.84667	-69.87194	4000 m		P. Wise	5/12/2009	Region: Qikiqtaaluk; Site Name: Lake Harbour, Baffin Island; Site Type: Bay and hamlet; Corrections: The hamlet of Lake Harbour was renamed Kimmirut in 1996, but appears as Lake Harbour on the referenced NTS map.	Canadian Geographical Names Data Base (CGNDB)	NAD83	Coordinates verified, being <5 km from both the bay and the hamlet.					CAN 10003915
https://www.gbif.org/occurrence/1804581454	lycophytes	Lycopodiales	Lycopodiaceae	Huperzia arctica Sipliv.	Malte, M.O.	s.n. [118358]	CAN	Saarela, Jeffery M.	2018		1927-08-25 - 1927-08-26	Nunavut	Qikiqtaaluk Region	Baffin Island	Kimmirut	Lake Harbour [Kimmirut].	KM-1			secondary	62.84667	-69.87194	4000 m		P. Wise	5/12/2009	Region: Qikiqtaaluk; Site Name: Lake Harbour, Baffin Island; Site Type: Bay and hamlet; Corrections: The hamlet of Lake Harbour was renamed Kimmirut in 1996, but appears as Lake Harbour on the referenced NTS map.	Canadian Geographical Names Data Base (CGNDB)	NAD83	Coordinates verified, being <5 km from both the bay and the hamlet.					CAN 10003916
https://www.gbif.org/occurrence/1804389735	lycophytes	Lycopodiales	Lycopodiaceae	Huperzia arctica Sipliv.	Malte, M.O.	s.n./1198 [121040]	CAN, GH	Saarela, Jeffery M.	2018		1928-08-29 - 1928-08-30	Nunavut	Qikiqtaaluk Region	Baffin Island	Kimmirut	Lake Harbour [Kimmirut].	KM-1			secondary	62.84667	-69.87194	4000 m		P. Wise	5/12/2009	Region: Qikiqtaaluk; Site Name: Lake Harbour, Baffin Island; Site Type: Bay and hamlet; Corrections: The hamlet of Lake Harbour was renamed Kimmirut in 1996, but appears as Lake Harbour on the referenced NTS map.	Canadian Geographical Names Data Base (CGNDB)	NAD83	Coordinates verified, being <5 km from both the bay and the hamlet.					CAN 10003918						GH 02077296
https://www.gbif.org/occurrence/1804399012	lycophytes	Lycopodiales	Lycopodiaceae	Huperzia continentalis Testo, A.Haines & A.V.Gilman	Malte, M.O.	s.n./1168 [121010]	CAN, GH	Saarela, Jeffery M.	2020		1928-08-29 - 1928-08-30	Nunavut	Qikiqtaaluk Region	Baffin Island	Kimmirut	Lake Harbour [Kimmirut].	KM-1			secondary	62.84667	-69.87194	4000 m		P. Wise	5/12/2009	Region: Qikiqtaaluk; Site Name: Lake Harbour, Baffin Island; Site Type: Bay and hamlet; Corrections: The hamlet of Lake Harbour was renamed Kimmirut in 1996, but appears as Lake Harbour on the referenced NTS map.	Canadian Geographical Names Data Base (CGNDB)	NAD83	Coordinates verified, being <5 km from both the bay and the hamlet.					CAN 10003919						GH 02077297
https://www.gbif.org/occurrence/1804399590	monocots	Poales	Juncaceae	Juncus arcticus Willd. subsp. arcticus	Malte, M.O.	s.n. [118559]	CAN	Saarela, Jeffery M.	2015		1927-08-25 - 1927-08-26	Nunavut	Qikiqtaaluk Region	Baffin Island	Kimmirut	Lake Harbour [Kimmirut].	KM-1			secondary	62.84667	-69.87194	4000 m		J.M. Saarela	2018-11-13	Nunavut, Baffin Island, Kimmirut [formerly Lake Harbour].	Canadian Geographical Names Data Base (CGNDB)	NAD83	Estimated uncertainty covers entire hamlet and harbour area. Coordinates given on label are imprecise (62° 49' N, 69° 55' W).					CAN 10040287
https://www.gbif.org/occurrence/1804480244	monocots	Poales	Juncaceae	Juncus arcticus Willd. subsp. arcticus	Malte, M.O.	s.n. [118558]	CAN	Saarela, Jeffery M.	2015		1927-08-25 - 1927-08-26	Nunavut	Qikiqtaaluk Region	Baffin Island	Kimmirut	Lake Harbour [Kimmirut].	KM-1	Wet sand.		secondary	62.84667	-69.87194	4000 m		J.M. Saarela	2018-11-13	Nunavut, Baffin Island, Kimmirut [formerly Lake Harbour].	Canadian Geographical Names Data Base (CGNDB)	NAD83	Estimated uncertainty covers entire hamlet and harbour area. Coordinates given on label are imprecise (62° 49' N, 69° 55' W).					CAN 10040288
https://www.gbif.org/occurrence/1804589122	monocots	Poales	Juncaceae	Juncus arcticus Willd. subsp. arcticus	Malte, M.O.	s.n. [118558]	CAN	Saarela, Jeffery M.	2015		1927-08-25 - 1927-08-26	Nunavut	Qikiqtaaluk Region	Baffin Island	Kimmirut	Lake Harbour [Kimmirut].	KM-1	Wet sand.		secondary	62.84667	-69.87194	4000 m		J.M. Saarela	2018-11-13	Nunavut, Baffin Island, Kimmirut [formerly Lake Harbour].	Canadian Geographical Names Data Base (CGNDB)	NAD83	Estimated uncertainty covers entire hamlet and harbour area. Coordinates given on label are imprecise (62° 49' N, 69° 55' W).					CAN 10040289
https://www.gbif.org/occurrence/1804444650	monocots	Poales	Juncaceae	Juncus leucochlamys V.J. Zinger ex V.I. Krecz.	Malte, M.O.	s.n. [121039]	CAN	Saarela, Jeffery M.	2017		1928-08-29 - 1928-08-30	Nunavut	Qikiqtaaluk Region	Baffin Island	Kimmirut	Lake Harbour [Kimmirut].	KM-1			secondary	62.84667	-69.87194	4000 m		P.C. Sokoloff	2020-05-11	Nunavut: Kimmirut.	Canadian Geographical Names Data Base (CGNDB)	NAD83	Estimated uncertainty covers entire hamlet and harbour.					CAN 10040882
https://www.gbif.org/occurrence/1804467278	monocots	Poales	Juncaceae	Juncus triglumis subsp. albescens (Lange) Hultén	Malte, M.O.	s.n. [121034]	CAN	Saarela, Jeffery M.	2017		1928-08-29 - 1928-08-30	Nunavut	Qikiqtaaluk Region	Baffin Island	Kimmirut	Lake Harbour [Kimmirut].	KM-1	Along brook.		secondary	62.84667	-69.87194	4000 m		P.C. Sokoloff	2020-05-11	Nunavut: Kimmirut.	Canadian Geographical Names Data Base (CGNDB)	NAD83	Estimated uncertainty covers entire hamlet and harbour.					CAN 10041252
https://www.gbif.org/occurrence/1804425784	monocots	Poales	Poaceae	Koeleria spicata (L.) Barberá, A.Quintanar, Soreng & P.M. Peterson	Malte, M.O.	s.n. [120299]	CAN	Saarela, Jeffery M.	2017		1928-08-02	Nunavut	Qikiqtaaluk Region	Baffin Island	Kimmirut	Lake Harbour [Kimmirut].	KM-1			secondary	62.84667	-69.87194	4000 m		J.M. Saarela	2018-11-13	Nunavut, Baffin Island, Kimmirut [formerly Lake Harbour].	Canadian Geographical Names Data Base (CGNDB)	NAD83	Estimated uncertainty covers entire hamlet and harbour area. Coordinates given on label are imprecise (62° 49' N, 69° 55' W).					CAN 10021536
https://www.gbif.org/occurrence/1804594060	monocots	Poales	Poaceae	Koeleria spicata (L.) Barberá, A.Quintanar, Soreng & P.M. Peterson	Malte, M.O.	s.n. [126845]	CAN	Saarela, Jeffery M.	2017		1933-07-22	Nunavut	Qikiqtaaluk Region	Baffin Island	Kimmirut	Lake Harbour [Kimmirut].	KM-1			secondary	62.84667	-69.87194	4000 m		J.M. Saarela	2018-11-13	Nunavut, Baffin Island, Kimmirut [formerly Lake Harbour].	Canadian Geographical Names Data Base (CGNDB)	NAD83	Estimated uncertainty covers entire hamlet and harbour area. Coordinates given on label are imprecise (62° 49' N, 69° 55' W).					CAN 10021534
https://www.gbif.org/occurrence/1804363660	monocots	Poales	Poaceae	Koeleria spicata (L.) Barberá, A.Quintanar, Soreng & P.M. Peterson	Malte, M.O.	s.n. [126847]	CAN, H	Saarela, Jeffery M.	2017		1933-07-22	Nunavut	Qikiqtaaluk Region	Baffin Island	Kimmirut	Lake Harbour [Kimmirut].	KM-1			secondary	62.84667	-69.87194	4000 m		J.M. Saarela	2018-11-13	Nunavut, Baffin Island, Kimmirut [formerly Lake Harbour].	Canadian Geographical Names Data Base (CGNDB)	NAD83	Estimated uncertainty covers entire hamlet and harbour area. Coordinates given on label are imprecise (62° 49' N, 69° 55' W).					CAN 10021535							H 1168756 (!JMS 2018)
https://www.gbif.org/occurrence/1804507025	monocots	Poales	Poaceae	Koeleria spicata (L.) Barberá, A.Quintanar, Soreng & P.M. Peterson	Malte, M.O.	s.n. [118476]	CAN, MT	Saarela, Jeffery M.	2017		1927-08-25 - 1927-08-26	Nunavut	Qikiqtaaluk Region	Baffin Island	Kimmirut	Lake Harbour [Kimmirut].	KM-1			secondary	62.84667	-69.87194	4000 m		J.M. Saarela	2018-11-13	Nunavut, Baffin Island, Kimmirut [formerly Lake Harbour].	Canadian Geographical Names Data Base (CGNDB)	NAD83	Estimated uncertainty covers entire hamlet and harbour area. Coordinates given on label are imprecise (62° 49' N, 69° 55' W).					CAN 10021560														MT17415
https://www.gbif.org/occurrence/1804441340	monocots	Poales	Juncaceae	Luzula confusa Lindeberg	Malte, M.O.	s.n. [126860]	CAN	Saarela, Jeffery M.	2017		1933-07-22	Nunavut	Qikiqtaaluk Region	Baffin Island	Kimmirut	Lake Harbour [Kimmirut].	KM-1	Dry, gravelly slope.		secondary	62.84667	-69.87194	4000 m		P.C. Sokoloff	2020-05-11	Nunavut: Kimmirut.	Canadian Geographical Names Data Base (CGNDB)	NAD83	Estimated uncertainty covers entire hamlet and harbour.					CAN 10041510
https://www.gbif.org/occurrence/1804470999	monocots	Poales	Juncaceae	Luzula confusa Lindeberg	Malte, M.O.	s.n. [118592]	CAN	Saarela, Jeffery M.	2017		1927-08-25 - 1927-08-26	Nunavut	Qikiqtaaluk Region	Baffin Island	Kimmirut	Lake Harbour [Kimmirut].	KM-1			secondary	62.84667	-69.87194	4000 m		J.M. Saarela	2018-11-13	Nunavut, Baffin Island, Kimmirut [formerly Lake Harbour].	Canadian Geographical Names Data Base (CGNDB)	NAD83	Estimated uncertainty covers entire hamlet and harbour area. Coordinates given on label are imprecise (62° 49' N, 69° 55' W).					CAN 10041509
https://www.gbif.org/occurrence/1804411708	monocots	Poales	Juncaceae	Luzula confusa Lindeberg	Malte, M.O.	s.n. [118593]	CAN	Saarela, Jeffery M.	2017		1927-08-25 - 1927-08-26	Nunavut	Qikiqtaaluk Region	Baffin Island	Kimmirut	Lake Harbour [Kimmirut].	KM-1			secondary	62.84667	-69.87194	4000 m		P.C. Sokoloff	2020-05-11	Nunavut: Kimmirut.	Canadian Geographical Names Data Base (CGNDB)	NAD83	Estimated uncertainty covers entire hamlet and harbour.					CAN 10041508
https://www.gbif.org/occurrence/1804588276	monocots	Poales	Juncaceae	Luzula confusa Lindeberg	Malte, M.O.	s.n. [118583]	CAN	Saarela, Jeffery M.	2017		1927-08-25 - 1927-08-26	Nunavut	Qikiqtaaluk Region	Baffin Island	Kimmirut	Lake Harbour [Kimmirut].	KM-1	Gravelly shore.		secondary	62.84667	-69.87194	4000 m		P.C. Sokoloff	2020-05-11	Nunavut: Kimmirut.	Canadian Geographical Names Data Base (CGNDB)	NAD83	Estimated uncertainty covers entire hamlet and harbour.					CAN 10041511
https://www.gbif.org/occurrence/1804473164	monocots	Poales	Juncaceae	Oreojuncus trifidus (L.) Záv.Drábk. & Kirschner	Malte, M.O.	s.n. [118571]	CAN	Saarela, Jeffery M.	2017		1927-08-25 - 1927-08-26	Nunavut	Qikiqtaaluk Region	Baffin Island	Kimmirut	Lake Harbour [Kimmirut].	KM-1	Springy slope.		secondary	62.84667	-69.87194	4000 m		J.M. Saarela	2018-11-13	Nunavut, Baffin Island, Kimmirut [formerly Lake Harbour].	Canadian Geographical Names Data Base (CGNDB)	NAD83	Estimated uncertainty covers entire hamlet and harbour area. Coordinates given on label are imprecise (62° 49' N, 69° 55' W).					CAN 10041321
https://www.gbif.org/occurrence/1804432185	monocots	Poales	Juncaceae	Oreojuncus trifidus (L.) Záv.Drábk. & Kirschner	Malte, M.O.	s.n. [118570]	ACAD, CAN	Saarela, Jeffery M.	2017		1927-08-25 - 1927-08-26	Nunavut	Qikiqtaaluk Region	Baffin Island	Kimmirut	Lake Harbour [Kimmirut].	KM-1			secondary	62.84667	-69.87194	4000 m		P.C. Sokoloff	2020-05-11	Nunavut: Kimmirut.	Canadian Geographical Names Data Base (CGNDB)	NAD83	Estimated uncertainty covers entire hamlet and harbour.	ACAD 31240 (det image PCS 2020)				CAN 10041322
https://www.gbif.org/occurrence/1804405027	monocots	Poales	Poaceae	Poa alpina L.	Malte, M.O.	s.n. [118403]	CAN, DAO, QFA, US, UTC	Saarela, Jeffery M.	2017		1927-08-25 - 1927-08-26	Nunavut	Qikiqtaaluk Region	Baffin Island	Kimmirut	Lake Harbour [Kimmirut].	KM-1			secondary	62.84667	-69.87194	4000 m		P.C. Sokoloff	2020-05-11	Nunavut: Kimmirut.	Canadian Geographical Names Data Base (CGNDB)	NAD83	Estimated uncertainty covers entire hamlet and harbour.					CAN 10015706				DAO 01-010000684872 (!JMS 2015)
https://www.gbif.org/occurrence/1804416153	monocots	Poales	Poaceae	Poa arctica R.Br. subsp. arctica	Malte, M.O.	s.n. [118404]	CAN	Saarela, Jeffery M.	2017		1927-08-25 - 1927-08-26	Nunavut	Qikiqtaaluk Region	Baffin Island	Kimmirut	Lake Harbour [Kimmirut].	KM-1			secondary	62.84667	-69.87194	4000 m		J.M. Saarela	2018-11-13	Nunavut, Baffin Island, Kimmirut [formerly Lake Harbour].	Canadian Geographical Names Data Base (CGNDB)	NAD83	Estimated uncertainty covers entire hamlet and harbour area. Coordinates given on label are imprecise (62° 49' N, 69° 55' W).					CAN 10017438
https://www.gbif.org/occurrence/1804501669	monocots	Poales	Poaceae	Poa arctica R.Br. subsp. arctica	Malte, M.O.	s.n. [118432]	CAN, MT, QFA, US	Saarela, Jeffery M.	2017		1927-08-25 - 1927-08-26	Nunavut	Qikiqtaaluk Region	Baffin Island	Kimmirut	Lake Harbour [Kimmirut].	KM-1			secondary	62.84667	-69.87194	4000 m		J.M. Saarela	2018-11-13	Nunavut, Baffin Island, Kimmirut [formerly Lake Harbour].	Canadian Geographical Names Data Base (CGNDB)	NAD83	Estimated uncertainty covers entire hamlet and harbour area. Coordinates given on label are imprecise (62° 49' N, 69° 55' W).					CAN 10017447														MT19239
https://www.gbif.org/occurrence/1804475750	monocots	Poales	Poaceae	Poa arctica R.Br. subsp. arctica	Malte, M.O.	s.n. [121030]	CAN	Saarela, Jeffery M.	2017		1928-08-29 - 1928-08-30	Nunavut	Qikiqtaaluk Region	Baffin Island	Kimmirut	Lake Harbour [Kimmirut].	KM-1			secondary	62.84667	-69.87194	4000 m		J.M. Saarela	2018-11-13	Nunavut, Baffin Island, Kimmirut [formerly Lake Harbour].	Canadian Geographical Names Data Base (CGNDB)	NAD83	Estimated uncertainty covers entire hamlet and harbour area. Coordinates given on label are imprecise (62° 49' N, 69° 55' W).					CAN 10017444
https://www.gbif.org/occurrence/1804612008	monocots	Poales	Poaceae	Poa arctica R.Br. subsp. arctica	Malte, M.O.	s.n. [121007]	CAN	Saarela, Jeffery M.	2017		1928-08-29 - 1928-08-30	Nunavut	Qikiqtaaluk Region	Baffin Island	Kimmirut	Lake Harbour [Kimmirut].	KM-1	Moist depression.		secondary	62.84667	-69.87194	4000 m		J.M. Saarela	2018-11-13	Nunavut, Baffin Island, Kimmirut [formerly Lake Harbour].	Canadian Geographical Names Data Base (CGNDB)	NAD83	Estimated uncertainty covers entire hamlet and harbour area. Coordinates given on label are imprecise (62° 49' N, 69° 55' W).					CAN 10017441
https://www.gbif.org/occurrence/1804416499	monocots	Poales	Poaceae	Poa arctica subsp. caespitans Simmons ex Nannf.	Malte, M.O.	s.n. [118431]	CAN	Saarela, Jeffery M.	2017		1927-08-25 - 1927-08-26	Nunavut	Qikiqtaaluk Region	Baffin Island	Kimmirut	Lake Harbour [Kimmirut].	KM-1			secondary	62.84667	-69.87194	4000 m		J.M. Saarela	2018-11-13	Nunavut, Baffin Island, Kimmirut [formerly Lake Harbour].	Canadian Geographical Names Data Base (CGNDB)	NAD83	Estimated uncertainty covers entire hamlet and harbour area. Coordinates given on label are imprecise (62° 49' N, 69° 55' W).					CAN 10017665
https://www.gbif.org/occurrence/1804593149	monocots	Poales	Poaceae	Poa arctica subsp. caespitans Simmons ex Nannf.	Malte, M.O.	s.n. [118431]	CAN	Saarela, Jeffery M.	2017		1927-08-25 - 1927-08-26	Nunavut	Qikiqtaaluk Region	Baffin Island	Kimmirut	Lake Harbour [Kimmirut].	KM-1			secondary	62.84667	-69.87194	4000 m		J.M. Saarela	2018-11-13	Nunavut, Baffin Island, Kimmirut [formerly Lake Harbour].	Canadian Geographical Names Data Base (CGNDB)	NAD83	Estimated uncertainty covers entire hamlet and harbour area. Coordinates given on label are imprecise (62° 49' N, 69° 55' W).					CAN 10017594
https://www.gbif.org/occurrence/1804559329	monocots	Poales	Poaceae	Poa glauca Vahl subsp. glauca	Malte, M.O.	s.n. [126846]	ALTA-VP, CAN	Saarela, Jeffery M.	2017		1933-07-22	Nunavut	Qikiqtaaluk Region	Baffin Island	Kimmirut	Lake Harbour [Kimmirut].	KM-1	Dry slope.		secondary	62.84667	-69.87194	4000 m		J.M. Saarela	2018-11-13	Nunavut, Baffin Island, Kimmirut [formerly Lake Harbour].	Canadian Geographical Names Data Base (CGNDB)	NAD83	Estimated uncertainty covers entire hamlet and harbour area. Coordinates given on label are imprecise (62° 49' N, 69° 55' W).			ALTA-VP 33534		CAN 10016505
https://www.gbif.org/occurrence/1804464250	monocots	Poales	Poaceae	Poa glauca Vahl subsp. glauca	Malte, M.O.	s.n. [126848]	CAN, H, NY, UTC	Saarela, Jeffery M.	2017		1933-07-22	Nunavut	Qikiqtaaluk Region	Baffin Island	Kimmirut	Lake Harbour [Kimmirut].	KM-1	Dry slope.		secondary	62.84667	-69.87194	4000 m		J.M. Saarela	2018-11-13	Nunavut, Baffin Island, Kimmirut [formerly Lake Harbour].	Canadian Geographical Names Data Base (CGNDB)	NAD83	Estimated uncertainty covers entire hamlet and harbour area. Coordinates given on label are imprecise (62° 49' N, 69° 55' W).					CAN 10016503							H 1174415 (! JMS 2018)
https://www.gbif.org/occurrence/1804526565	eudicots	Rosales	Rosaceae	Potentilla hyparctica subsp. elatior (Abrom.) Elven & D.F. Murray	Malte, M.O.	s.n. [119102]	CAN	Saarela, Jeffery M.	2017		1927-08-25 - 1927-08-26	Nunavut	Qikiqtaaluk Region	Baffin Island	Kimmirut	Lake Harbour [Kimmirut].	KM-1			secondary	62.84667	-69.87194	4000 m		P. Wise	5/12/2009	Region: Qikiqtaaluk; Site Name: Lake Harbour, Baffin Island; Site Type: Bay and hamlet; Corrections: The hamlet of Lake Harbour was renamed Kimmirut in 1996, but appears as Lake Harbour on the referenced NTS map.	Canadian Geographical Names Data Base (CGNDB)	NAD83	Coordinates verified, being <5 km from both the bay and the hamlet.					CAN 10063342
https://www.gbif.org/occurrence/1804596636	eudicots	Rosales	Rosaceae	Potentilla hyparctica subsp. elatior (Abrom.) Elven & D.F. Murray	Malte, M.O.	s.n. [119090]	CAN	Saarela, Jeffery M.	2017		1927-08-25 - 1927-08-26	Nunavut	Qikiqtaaluk Region	Baffin Island	Kimmirut	Lake Harbour [Kimmirut].	KM-1			secondary	62.84667	-69.87194	4000 m		P. Wise	5/12/2009	Region: Qikiqtaaluk; Site Name: Lake Harbour, Baffin Island; Site Type: Bay and hamlet; Corrections: The hamlet of Lake Harbour was renamed Kimmirut in 1996, but appears as Lake Harbour on the referenced NTS map.	Canadian Geographical Names Data Base (CGNDB)	NAD83	Coordinates verified, being <5 km from both the bay and the hamlet.					CAN 10063347
https://www.gbif.org/occurrence/1804427158	eudicots	Rosales	Rosaceae	Potentilla nivea L.	Malte, M.O.	s.n. [119080]	CAN	Saarela, Jeffery M.	2017		1927-08-25 - 1927-08-26	Nunavut	Qikiqtaaluk Region	Baffin Island	Kimmirut	Lake Harbour [Kimmirut].	KM-1			secondary	62.84667	-69.87194	4000 m		P. Wise	5/12/2009	Region: Qikiqtaaluk; Site Name: Lake Harbour, Baffin Island; Site Type: Bay and hamlet; Corrections: The hamlet of Lake Harbour was renamed Kimmirut in 1996, but appears as Lake Harbour on the referenced NTS map.	Canadian Geographical Names Data Base (CGNDB)	NAD83	Coordinates verified, being <5 km from both the bay and the hamlet.					CAN 10064323
https://www.gbif.org/occurrence/1804454220	eudicots	Rosales	Rosaceae	Potentilla nivea L.	Malte, M.O.	s.n. [119093]	CAN	Saarela, Jeffery M.	2017		1927-08-25 - 1927-08-26	Nunavut	Qikiqtaaluk Region	Baffin Island	Kimmirut	Lake Harbour [Kimmirut].	KM-1	Rocky hill		secondary	62.84667	-69.87194	4000 m		J.M. Saarela	2018-11-13	Nunavut, Baffin Island, Kimmirut [formerly Lake Harbour].	Canadian Geographical Names Data Base (CGNDB)	NAD83	Estimated uncertainty covers entire hamlet and harbour area. Coordinates given on label are imprecise (62° 49' N, 69° 55' W).					CAN 10064322
https://www.gbif.org/occurrence/1804563457	eudicots	Rosales	Rosaceae	Potentilla pulchella R.Br.	Malte, M.O.	s.n. [119100]	CAN	Saarela, Jeffery M.	2017		1927-08-25 - 1927-08-26	Nunavut	Qikiqtaaluk Region	Baffin Island	Kimmirut	Lake Harbour [Kimmirut].	KM-1			secondary	62.84667	-69.87194	4000 m		P. Wise	5/12/2009	Region: Qikiqtaaluk; Site Name: Lake Harbour, Baffin Island; Site Type: Bay and hamlet; Corrections: The hamlet of Lake Harbour was renamed Kimmirut in 1996, but appears as Lake Harbour on the referenced NTS map.	Canadian Geographical Names Data Base (CGNDB)	NAD83	Coordinates verified, being <5 km from both the bay and the hamlet.					CAN 10069727
https://www.gbif.org/occurrence/1804475163	monocots	Poales	Poaceae	Puccinellia phryganodes subsp. neoarctica (Á. Löve & D. Löve) Elven	Malte, M.O.	s.n. [118444]	CAN	Saarela, Jeffery M.	2017		1927-08-25 - 1927-08-26	Nunavut	Qikiqtaaluk Region	Baffin Island	Kimmirut	Lake Harbour [Kimmirut].	KM-1			secondary	62.84667	-69.87194	4000 m		J.M. Saarela	2018-11-13	Nunavut, Baffin Island, Kimmirut [formerly Lake Harbour].	Canadian Geographical Names Data Base (CGNDB)	NAD83	Estimated uncertainty covers entire hamlet and harbour area. Coordinates given on label are imprecise (62° 49' N, 69° 55' W).					CAN 10019944
https://www.gbif.org/occurrence/1804485661	monocots	Poales	Poaceae	Puccinellia tenella subsp. langeana (Berlin) Tzvelev	Malte, M.O.	s.n. [120326]	CAN	Saarela, Jeffery M.	2017		1928-08-02	Nunavut	Qikiqtaaluk Region	Baffin Island	Kimmirut	Lake Harbour [Kimmirut].	KM-1	Muddy shore.		secondary	62.84667	-69.87194	4000 m		P.C. Sokoloff	2020-05-11	Nunavut: Kimmirut.	Canadian Geographical Names Data Base (CGNDB)	NAD83	Estimated uncertainty covers entire hamlet and harbour.					CAN 10020047
https://www.gbif.org/occurrence/1804449670	monocots	Alismatales	Tofieldiaceae	Tofieldia pusilla (Michx.) Pers.	Malte, M.O.	s.n. [120288]	CAN	Saarela, Jeffery M.	2017		1928-08-02	Nunavut	Qikiqtaaluk Region	Baffin Island	Kimmirut	Lake Harbour [Kimmirut].	KM-1	Springy slope.		secondary	62.84667	-69.87194	4000 m		P.C. Sokoloff	2020-05-11	Nunavut: Kimmirut.	Canadian Geographical Names Data Base (CGNDB)	NAD83	Estimated uncertainty covers entire hamlet and harbour.					CAN 10042121
https://www.gbif.org/occurrence/1804585207	monocots	Alismatales	Tofieldiaceae	Tofieldia pusilla (Michx.) Pers.	Malte, M.O.	s.n. [120288]	CAN	Saarela, Jeffery M.	2017		1928-08-02	Nunavut	Qikiqtaaluk Region	Baffin Island	Kimmirut	Lake Harbour [Kimmirut].	KM-1	Springy slope.		secondary	62.84667	-69.87194	4000 m		P.C. Sokoloff	2020-05-11	Nunavut: Kimmirut.	Canadian Geographical Names Data Base (CGNDB)	NAD83	Estimated uncertainty covers entire hamlet and harbour.					CAN 10042122
https://www.gbif.org/occurrence/1804564565	monocots	Alismatales	Tofieldiaceae	Tofieldia pusilla (Michx.) Pers.	Malte, M.O.	s.n. [118597]	CAN	Saarela, Jeffery M.	2017		1927-08-25 - 1927-08-26	Nunavut	Qikiqtaaluk Region	Baffin Island	Kimmirut	Lake Harbour [Kimmirut].	KM-1			secondary	62.84667	-69.87194	4000 m		P.C. Sokoloff	2020-05-11	Nunavut: Kimmirut.	Canadian Geographical Names Data Base (CGNDB)	NAD83	Estimated uncertainty covers entire hamlet and harbour.					CAN 10042118
https://www.gbif.org/occurrence/1804583168	monocots	Alismatales	Tofieldiaceae	Tofieldia pusilla (Michx.) Pers.	Malte, M.O.	s.n. [118596]	CAN	Saarela, Jeffery M.	2017		1927-08-25 - 1927-08-26	Nunavut	Qikiqtaaluk Region	Baffin Island	Kimmirut	Lake Harbour [Kimmirut].	KM-1			secondary	62.84667	-69.87194	4000 m		P.C. Sokoloff	2020-05-11	Nunavut: Kimmirut.	Canadian Geographical Names Data Base (CGNDB)	NAD83	Estimated uncertainty covers entire hamlet and harbour.					CAN 10042117
https://www.gbif.org/occurrence/1804448019	monocots	Alismatales	Tofieldiaceae	Tofieldia pusilla (Michx.) Pers.	Malte, M.O.	s.n. [118595]	CAN	Saarela, Jeffery M.	2017		1927-08-25 - 1927-08-26	Nunavut	Qikiqtaaluk Region	Baffin Island	Kimmirut	Lake Harbour [Kimmirut].	KM-1	Wet depression.		secondary	62.84667	-69.87194	4000 m		P.C. Sokoloff	2020-05-11	Nunavut: Kimmirut.	Canadian Geographical Names Data Base (CGNDB)	NAD83	Estimated uncertainty covers entire hamlet and harbour.					CAN 10042119
https://www.gbif.org/occurrence/1804538771	monocots	Poales	Cyperaceae	Carex nardina Fr.	Malte, M.O.	s.n. [120285]	CAN	Sawtell, Wayne	2012		1928-08-02	Nunavut	Qikiqtaaluk Region	Baffin Island	Kimmirut	Lake Harbour [Kimmirut].	KM-1			secondary	62.84667	-69.87194	4000 m		J.M. Saarela	2018-11-13	Nunavut, Baffin Island, Kimmirut [formerly Lake Harbour].	Canadian Geographical Names Data Base (CGNDB)	NAD83	Estimated uncertainty covers entire hamlet and harbour area. Coordinates given on label are imprecise (62° 49' N, 69° 55' W).					CAN 10038332
https://www.gbif.org/occurrence/1849197182	monocots	Poales	Cyperaceae	Carex nardina Fr.	Malte, M.O.	s.n. [126888]	CAN, NY, UTC	Sawtell, Wayne	2012		1933-07-22	Nunavut	Qikiqtaaluk Region	Baffin Island	Kimmirut	Lake Harbour [Kimmirut].	KM-1	dry slope		secondary	62.84667	-69.87194	4000 m		J.M. Saarela	2018-11-13	Nunavut, Baffin Island, Kimmirut [formerly Lake Harbour].	Canadian Geographical Names Data Base (CGNDB)	NAD83	Estimated uncertainty covers entire hamlet and harbour area. Coordinates given on label are imprecise (62° 49' N, 69° 55' W).					CAN 10038200
https://www.gbif.org/occurrence/1804477652	monocots	Poales	Cyperaceae	Carex nardina Fr.	Malte, M.O.	s.n. [118509]	CAN	Sawtell, Wayne	2012		1927-08-25 - 1927-08-26	Nunavut	Qikiqtaaluk Region	Baffin Island	Kimmirut	Lake Harbour [Kimmirut].	KM-1			secondary	62.84667	-69.87194	4000 m		J.M. Saarela	2018-11-13	Nunavut, Baffin Island, Kimmirut [formerly Lake Harbour].	Canadian Geographical Names Data Base (CGNDB)	NAD83	Estimated uncertainty covers entire hamlet and harbour area. Coordinates given on label are imprecise (62° 49' N, 69° 55' W).					CAN 10038334
https://www.gbif.org/occurrence/1804459869	monocots	Poales	Cyperaceae	Carex nardina Fr.	Malte, M.O.	s.n. [118510]	CAN	Sawtell, Wayne	2012		1927-08-25 - 1927-08-26	Nunavut	Qikiqtaaluk Region	Baffin Island	Kimmirut	Lake Harbour [Kimmirut].	KM-1	Crevices of rocks.		secondary	62.84667	-69.87194	4000 m		J.M. Saarela	2018-11-13	Nunavut, Baffin Island, Kimmirut [formerly Lake Harbour].	Canadian Geographical Names Data Base (CGNDB)	NAD83	Estimated uncertainty covers entire hamlet and harbour area. Coordinates given on label are imprecise (62° 49' N, 69° 55' W).					CAN 10038333
https://www.gbif.org/occurrence/1804612379	eudicots	Brassicales	Brassicaceae	Arabidopsis arenicola (Richardson ex Hook.) Al-Shehbaz, Elven, D.F. Murray & S.I. Warwick	Malte, M.O.	s.n. [118878]	CAN, DAO, GH, MT, US	Sokoloff, Paul C.	2017		1927-08-25 - 1927-08-26	Nunavut	Qikiqtaaluk Region	Baffin Island	Kimmirut	Lake Harbour [Kimmirut].	KM-1	Sandy shore.		secondary	62.84667	-69.87194	4000 m		P.C. Sokoloff	2020-05-11	Nunavut: Kimmirut.	Canadian Geographical Names Data Base (CGNDB)	NAD83	Estimated uncertainty covers entire hamlet and harbour.					CAN 10052737				795213 (!Mulligan 1990)		GH 00992487								MT (!L.G. and G.L. 2022)
https://www.gbif.org/occurrence/1804509057	eudicots	Ericales	Ericaceae	Arctous alpina (L.) Nied.	Malte, M.O.	s.n. [126894]	CAN, GH	Sokoloff, Paul C.	2017		1933-07-22	Nunavut	Qikiqtaaluk Region	Baffin Island	Kimmirut	Lake Harbour [Kimmirut].	KM-1	Dry, gravelly flat.		secondary	62.84667	-69.87194	4000 m		J.M. Saarela	2018-11-13	Nunavut, Baffin Island, Kimmirut [formerly Lake Harbour].	Canadian Geographical Names Data Base (CGNDB)	NAD83	Estimated uncertainty covers entire hamlet and harbour area. Coordinates given on label are imprecise (62° 49' N, 69° 55' W).					CAN 10075770						GH 01536683 (!image PCS 2020)
https://www.gbif.org/occurrence/1804387468	eudicots	Ericales	Ericaceae	Arctous alpina (L.) Nied.	Malte, M.O.	s.n. [119051]	CAN	Sokoloff, Paul C.	2017		1927-08-25 - 1927-08-26	Nunavut	Qikiqtaaluk Region	Baffin Island	Kimmirut	Lake Harbour [Kimmirut].	KM-1			secondary	62.84667	-69.87194	4000 m		P. Wise	5/12/2009	Region: Qikiqtaaluk; Site Name: Lake Harbour, Baffin Island; Site Type: Bay and hamlet; Corrections: The hamlet of Lake Harbour was renamed Kimmirut in 1996, but appears as Lake Harbour on the referenced NTS map.	Canadian Geographical Names Data Base (CGNDB)	NAD83	Coordinates verified, being <5 km from both the bay and the hamlet.					CAN 10075771
https://www.gbif.org/occurrence/1804389686	eudicots	Ericales	Ericaceae	Arctous alpina (L.) Nied.	Malte, M.O.	s.n. [119052]	CAN, GH	Sokoloff, Paul C.	2017		1927-08-25 - 1927-08-26	Nunavut	Qikiqtaaluk Region	Baffin Island	Kimmirut	Lake Harbour [Kimmirut].	KM-1			secondary	62.84667	-69.87194	4000 m		P. Wise	5/12/2009	Region: Qikiqtaaluk; Site Name: Lake Harbour, Baffin Island; Site Type: Bay and hamlet; Corrections: The hamlet of Lake Harbour was renamed Kimmirut in 1996, but appears as Lake Harbour on the referenced NTS map.	Canadian Geographical Names Data Base (CGNDB)	NAD83	Coordinates verified, being <5 km from both the bay and the hamlet.					CAN 10075773						GH 01536655 (!image PCS 2020)
https://www.gbif.org/occurrence/1804561500	eudicots	Ericales	Ericaceae	Arctous alpina (L.) Nied.	Malte, M.O.	s.n. [119053]	CAN, GH	Sokoloff, Paul C.	2017		1927-08-25 - 1927-08-26	Nunavut	Qikiqtaaluk Region	Baffin Island	Kimmirut	Lake Harbour [Kimmirut].	KM-1			secondary	62.84667	-69.87194	4000 m		P. Wise	5/12/2009	Region: Qikiqtaaluk; Site Name: Lake Harbour, Baffin Island; Site Type: Bay and hamlet; Corrections: The hamlet of Lake Harbour was renamed Kimmirut in 1996, but appears as Lake Harbour on the referenced NTS map.	Canadian Geographical Names Data Base (CGNDB)	NAD83	Coordinates verified, being <5 km from both the bay and the hamlet.					CAN 10075774						GH 01536656 (!image PCS 2020)
https://www.gbif.org/occurrence/1804584497	eudicots	Caryophyllales	Caryophyllaceae	Arenaria humifusa Wahlenb.	Malte, M.O.	s.n. [121009]	CAN	Sokoloff, Paul C.	2017		1928-08-29 - 1928-08-30	Nunavut	Qikiqtaaluk Region	Baffin Island	Kimmirut	Lake Harbour [Kimmirut].	KM-1			secondary	62.84667	-69.87194	4000 m		J.M. Saarela	2018-11-13	Nunavut, Baffin Island, Kimmirut [formerly Lake Harbour].	Canadian Geographical Names Data Base (CGNDB)	NAD83	Estimated uncertainty covers entire hamlet and harbour area. Coordinates given on label are imprecise (62° 49' N, 69° 55' W).					CAN 10018104
https://www.gbif.org/occurrence/1804496043	eudicots	Asterales	Asteraceae	Arnica angustifolia Vahl subsp. angustifolia	Malte, M.O.	s.n. [119195]	CAN	Sokoloff, Paul C.	2017		1927-08-25 - 1927-08-26	Nunavut	Qikiqtaaluk Region	Baffin Island	Kimmirut	Lake Harbour [Kimmirut].	KM-1	Grassy ledge		secondary	62.84667	-69.87194	4000 m		J.M. Saarela	2018-11-13	Nunavut, Baffin Island, Kimmirut [formerly Lake Harbour].	Canadian Geographical Names Data Base (CGNDB)	NAD83	Estimated uncertainty covers entire hamlet and harbour area. Coordinates given on label are imprecise (62° 49' N, 69° 55' W).					CAN 10082831
https://www.gbif.org/occurrence/1804584201	eudicots	Asterales	Asteraceae	Artemisia borealis Pall. subsp. borealis	Malte, M.O.	s.n. [119196]	CAN, QFA	Sokoloff, Paul C.	2017		1927-08-25 - 1927-08-26	Nunavut	Qikiqtaaluk Region	Baffin Island	Kimmirut	Lake Harbour [Kimmirut].	KM-1	Gravelly flat		secondary	62.84667	-69.87194	4000 m		P. Wise	5/12/2009	Region: Qikiqtaaluk; Site Name: Lake Harbour, Baffin Island; Site Type: Bay and hamlet; Corrections: The hamlet of Lake Harbour was renamed Kimmirut in 1996, but appears as Lake Harbour on the referenced NTS map.	Canadian Geographical Names Data Base (CGNDB)	NAD83	Coordinates verified, being <5 km from both the bay and the hamlet.					CAN 10083905
https://www.gbif.org/occurrence/1804445356	eudicots	Carophyllales	Polygonaceae	Bistorta vivipara (L.) Delarbre	Malte, M.O.	s.n. [126893]	CAN	Sokoloff, Paul C.	2017		1933-07-22	Nunavut	Qikiqtaaluk Region	Baffin Island	Kimmirut	Lake Harbour [Kimmirut].	KM-1	Depression in dry slope.		secondary	62.84667	-69.87194	4000 m		P.C. Sokoloff	2020-05-11	Nunavut: Kimmirut.	Canadian Geographical Names Data Base (CGNDB)	NAD83	Estimated uncertainty covers entire hamlet and harbour.					CAN 10033083
https://www.gbif.org/occurrence/1804542025	eudicots	Carophyllales	Polygonaceae	Bistorta vivipara (L.) Delarbre	Malte, M.O.	s.n. [118721]	CAN	Sokoloff, Paul C.	2017		1927-08-25 - 1927-08-26	Nunavut	Qikiqtaaluk Region	Baffin Island	Kimmirut	Lake Harbour [Kimmirut].	KM-1	Along brook.		secondary	62.84667	-69.87194	4000 m		J.M. Saarela	2018-11-13	Nunavut, Baffin Island, Kimmirut [formerly Lake Harbour].	Canadian Geographical Names Data Base (CGNDB)	NAD83	Estimated uncertainty covers entire hamlet and harbour area. Coordinates given on label are imprecise (62° 49' N, 69° 55' W).					CAN 10033067
https://www.gbif.org/occurrence/1804426033	eudicots	Brassicales	Brassicaceae	Braya glabella subsp. purpurascens (R.Br.) Cody	Malte, M.O.	s.n./453 [120294]	CAN, GH, US	Sokoloff, Paul C.	2017		1928-08-02	Nunavut	Qikiqtaaluk Region	Baffin Island	Kimmirut	Lake Harbour [Kimmirut].	KM-1			secondary	62.84667	-69.87194	4000 m		J.M. Saarela	2018-11-13	Nunavut, Baffin Island, Kimmirut [formerly Lake Harbour].	Canadian Geographical Names Data Base (CGNDB)	NAD83	Estimated uncertainty covers entire hamlet and harbour area. Coordinates given on label are imprecise (62° 49' N, 69° 55' W).					CAN 10053115						GH 01097334
https://www.gbif.org/occurrence/1804604810	eudicots	Ericales	Diapensiaceae	Diapensia lapponica L.	Malte, M.O.	s.n. [119150]	CAN	Sokoloff, Paul C.	2017		1927-08-25 - 1927-08-26	Nunavut	Qikiqtaaluk Region	Baffin Island	Kimmirut	Lake Harbour [Kimmirut].	KM-1	Crevices of rocks.		secondary	62.84667	-69.87194	4000 m		J.M. Saarela	2018-11-13	Nunavut, Baffin Island, Kimmirut [formerly Lake Harbour].	Canadian Geographical Names Data Base (CGNDB)	NAD83	Estimated uncertainty covers entire hamlet and harbour area. Coordinates given on label are imprecise (62° 49' N, 69° 55' W).					CAN 10077045
https://www.gbif.org/occurrence/1804565605	eudicots	Ericales	Diapensiaceae	Diapensia lapponica L.	Malte, M.O.	s.n. [119132]	CAN	Sokoloff, Paul C.	2017		1927-08-25 - 1927-08-26	Nunavut	Qikiqtaaluk Region	Baffin Island	Kimmirut	Lake Harbour [Kimmirut].	KM-1			secondary	62.84667	-69.87194	4000 m		P.C. Sokoloff	2020-05-11	Nunavut: Kimmirut.	Canadian Geographical Names Data Base (CGNDB)	NAD83	Estimated uncertainty covers entire hamlet and harbour.					CAN 10077042
https://www.gbif.org/occurrence/1804430226	eudicots	Ericales	Diapensiaceae	Diapensia lapponica L.	Malte, M.O.	s.n. [121042]	CAN	Sokoloff, Paul C.	2017		1928-08-29 - 1928-08-30	Nunavut	Qikiqtaaluk Region	Baffin Island	Kimmirut	Lake Harbour [Kimmirut].	KM-1	Crevices of rocks.		secondary	62.84667	-69.87194	4000 m		P.C. Sokoloff	2020-05-11	Nunavut: Kimmirut.	Canadian Geographical Names Data Base (CGNDB)	NAD83	Estimated uncertainty covers entire hamlet and harbour.					CAN 10077043
https://www.gbif.org/occurrence/1804545819	eudicots	Rosales	Rosaceae	Dryas integrifolia Vahl subsp. integrifolia	Malte, M.O.	s.n./473 [120314]	CAN, GH	Sokoloff, Paul C.	2017		1928-08-02	Nunavut	Qikiqtaaluk Region	Baffin Island	Kimmirut	Lake Harbour [Kimmirut].	KM-1			secondary	62.84667	-69.87194	4000 m		J.M. Saarela	2018-11-13	Nunavut, Baffin Island, Kimmirut [formerly Lake Harbour].	Canadian Geographical Names Data Base (CGNDB)	NAD83	Estimated uncertainty covers entire hamlet and harbour area. Coordinates given on label are imprecise (62° 49' N, 69° 55' W).					CAN 10061792						GH 01588310
https://www.gbif.org/occurrence/1804429128	eudicots	Rosales	Rosaceae	Dryas integrifolia Vahl subsp. integrifolia	Malte, M.O.	s.n. [126859]	CAN, GH	Sokoloff, Paul C.	2017		1933-07-22	Nunavut	Qikiqtaaluk Region	Baffin Island	Kimmirut	Lake Harbour [Kimmirut].	KM-1	Dry, gravelly slope.		secondary	62.84667	-69.87194	4000 m		J.M. Saarela	2018-11-13	Nunavut, Baffin Island, Kimmirut [formerly Lake Harbour].	Canadian Geographical Names Data Base (CGNDB)	NAD83	Estimated uncertainty covers entire hamlet and harbour area. Coordinates given on label are imprecise (62° 49' N, 69° 55' W).					CAN 10061796						GH 01588308 (det image PCS 2020)
https://www.gbif.org/occurrence/1804409154	eudicots	Rosales	Rosaceae	Dryas integrifolia Vahl subsp. integrifolia	Malte, M.O.	s.n./617 [119070]	CAN, GH	Sokoloff, Paul C.	2017		1927-08-25 - 1927-08-26	Nunavut	Qikiqtaaluk Region	Baffin Island	Kimmirut	Lake Harbour [Kimmirut].	KM-1			secondary	62.84667	-69.87194	4000 m		J.M. Saarela	2018-11-13	Nunavut, Baffin Island, Kimmirut [formerly Lake Harbour].	Canadian Geographical Names Data Base (CGNDB)	NAD83	Estimated uncertainty covers entire hamlet and harbour area. Coordinates given on label are imprecise (62° 49' N, 69° 55' W).					CAN 10061798						GH 01588307 (!image PCS 2020)
https://www.gbif.org/occurrence/1804530741	eudicots	Ericales	Ericaceae	Empetrum nigrum L.	Malte, M.O.	s.n. [119118]	CAN	Sokoloff, Paul C.	2017		1927-08-25 - 1927-08-26	Nunavut	Qikiqtaaluk Region	Baffin Island	Kimmirut	Lake Harbour [Kimmirut].	KM-1			secondary	62.84667	-69.87194	4000 m		P. Wise	5/12/2009	Region: Qikiqtaaluk; Site Name: Lake Harbour, Baffin Island; Site Type: Bay and hamlet; Corrections: The hamlet of Lake Harbour was renamed Kimmirut in 1996, but appears as Lake Harbour on the referenced NTS map.	Canadian Geographical Names Data Base (CGNDB)	NAD83	Coordinates verified, being <5 km from both the bay and the hamlet.					CAN 10072682
https://www.gbif.org/occurrence/1804586096	eudicots	Ericales	Ericaceae	Empetrum nigrum L.	Malte, M.O.	s.n. [119120]	CAN	Sokoloff, Paul C.	2017		1927-08-25 - 1927-08-26	Nunavut	Qikiqtaaluk Region	Baffin Island	Kimmirut	Lake Harbour [Kimmirut].	KM-1			secondary	62.84667	-69.87194	4000 m		P. Wise	5/12/2009	Region: Qikiqtaaluk; Site Name: Lake Harbour, Baffin Island; Site Type: Bay and hamlet; Corrections: The hamlet of Lake Harbour was renamed Kimmirut in 1996, but appears as Lake Harbour on the referenced NTS map.	Canadian Geographical Names Data Base (CGNDB)	NAD83	Coordinates verified, being <5 km from both the bay and the hamlet.					CAN 10072680
https://www.gbif.org/occurrence/1804394956	eudicots	Ericales	Ericaceae	Empetrum nigrum L.	Malte, M.O.	s.n. [119119]	CAN	Sokoloff, Paul C.			1927-08-25 - 1927-08-26	Nunavut	Qikiqtaaluk Region	Baffin Island	Kimmirut	Lake Harbour [Kimmirut].	KM-1			secondary	62.84667	-69.87194	4000 m		P. Wise	5/12/2009	Region: Qikiqtaaluk; Site Name: Lake Harbour, Baffin Island; Site Type: Bay and hamlet; Corrections: The hamlet of Lake Harbour was renamed Kimmirut in 1996, but appears as Lake Harbour on the referenced NTS map.	Canadian Geographical Names Data Base (CGNDB)	NAD83	Coordinates verified, being <5 km from both the bay and the hamlet.					CAN 10072681
https://www.gbif.org/occurrence/1804606395	eudicots	Asterales	Asteraceae	Erigeron humilis Graham	Malte, M.O.	s.n. [119200]	CAN	Sokoloff, Paul C.	2017		1927-08-25 - 1927-08-26	Nunavut	Qikiqtaaluk Region	Baffin Island	Kimmirut	Lake Harbour [Kimmirut].	KM-1			secondary	62.84667	-69.87194	4000 m		P. Wise	5/12/2009	Region: Qikiqtaaluk; Site Name: Lake Harbour, Baffin Island; Site Type: Bay and hamlet; Corrections: The hamlet of Lake Harbour was renamed Kimmirut in 1996, but appears as Lake Harbour on the referenced NTS map.	Canadian Geographical Names Data Base (CGNDB)	NAD83	Coordinates verified, being <5 km from both the bay and the hamlet.					CAN 10087266
https://www.gbif.org/occurrence/1804548664	eudicots	Asterales	Asteraceae	Erigeron humilis Graham	Malte, M.O.	s.n. [119199]	CAN, MT, QFA	Sokoloff, Paul C.	2017		1927-08-25 - 1927-08-26	Nunavut	Qikiqtaaluk Region	Baffin Island	Kimmirut	Lake Harbour [Kimmirut].	KM-1	Depression among rocks.		secondary	62.84667	-69.87194	4000 m		J.M. Saarela	2018-11-13	Nunavut, Baffin Island, Kimmirut [formerly Lake Harbour].	Canadian Geographical Names Data Base (CGNDB)	NAD83	Estimated uncertainty covers entire hamlet and harbour area. Coordinates given on label are imprecise (62° 49' N, 69° 55' W).					CAN 10087261														MT00165027 (! L.G. and G.L. 2022)
https://www.gbif.org/occurrence/1804484109	eudicots	Boraginales	Boraginaceae	Mertensia maritima subsp. tenella (Th.Fr.) Elven & Skarpaas	Malte, M.O.	s.n. [119117]	CAN	Sokoloff, Paul C.	2017		1927-08-25 - 1927-08-26	Nunavut	Qikiqtaaluk Region	Baffin Island	Kimmirut	Lake Harbour [Kimmirut].	KM-1			secondary	62.84667	-69.87194	4000 m		P. Wise	5/12/2009	Region: Qikiqtaaluk; Site Name: Lake Harbour, Baffin Island; Site Type: Bay and hamlet; Corrections: The hamlet of Lake Harbour was renamed Kimmirut in 1996, but appears as Lake Harbour on the referenced NTS map.	Canadian Geographical Names Data Base (CGNDB)	NAD83	Coordinates verified, being <5 km from both the bay and the hamlet.					CAN 10077923
https://www.gbif.org/occurrence/1804413163	eudicots	Lamiales	Orobanchaceae	Pedicularis lanata Willd. ex Cham. & Schltdl.	Malte, M.O.	s.n. [120286]	CAN	Sokoloff, Paul C.	2017		1928-08-02	Nunavut	Qikiqtaaluk Region	Baffin Island	Kimmirut	Lake Harbour [Kimmirut].	KM-1			secondary	62.84667	-69.87194	4000 m		P. Wise	5/12/2009	Region: Qikiqtaaluk; Site Name: Lake Harbour, Baffin Island; Site Type: Bay and hamlet; Corrections: The hamlet of Lake Harbour was renamed Kimmirut in 1996, but appears as Lake Harbour on the referenced NTS map.	Canadian Geographical Names Data Base (CGNDB)	NAD83	Coordinates verified, being <5 km from both the bay and the hamlet.					CAN 10080188
https://www.gbif.org/occurrence/1804464336	eudicots	Brassicales	Brassicaceae	Physaria arctica (Wormsk. ex Hornem.) O'Kane & Al-Shehbaz	Malte, M.O.	s.n. [118935]	CAN, GH	Sokoloff, Paul C.	2017		1927-08-25 - 1927-08-26	Nunavut	Qikiqtaaluk Region	Baffin Island	Kimmirut	Lake Harbour [Kimmirut].	KM-1			secondary	62.84667	-69.87194	4000 m		J.M. Saarela	2018-11-13	Nunavut, Baffin Island, Kimmirut [formerly Lake Harbour].	Canadian Geographical Names Data Base (CGNDB)	NAD83	Estimated uncertainty covers entire hamlet and harbour area. Coordinates given on label are imprecise (62° 49' N, 69° 55' W).					CAN 10055765						GH 01573798 (!image PCS 2020)
https://www.gbif.org/occurrence/1806446040	eudicots	Brassicales	Brassicaceae	Physaria arctica (Wormsk. ex Hornem.) O'Kane & Al-Shehbaz	Malte, M.O.	s.n./1180 [121022]	CAN, GH, MT, V	Sokoloff, Paul C.	2017		1928-08-29 - 1928-08-30	Nunavut	Qikiqtaaluk Region	Baffin Island	Kimmirut	Lake Harbour [Kimmirut].	KM-1	Gravelly knoll.		secondary	62.84667	-69.87194	4000 m		J.M. Saarela	2018-11-13	Nunavut, Baffin Island, Kimmirut [formerly Lake Harbour].	Canadian Geographical Names Data Base (CGNDB)	NAD83	Estimated uncertainty covers entire hamlet and harbour area. Coordinates given on label are imprecise (62° 49' N, 69° 55' W).					CAN 10055759						GH 01573799 (det image PCS 2020)								MT (!L.G. and G.L. 2022)
https://www.gbif.org/occurrence/1804500417	monocots	Poales	Poaceae	Poa glauca Vahl subsp. glauca	Malte, M.O.	s.n. [121015]	CAN, MT, US	Sokoloff, Paul C.	2020		1928-08-29 - 1928-08-30	Nunavut	Qikiqtaaluk Region	Baffin Island	Kimmirut	Lake Harbour [Kimmirut].	KM-1	Gravelly knoll.		secondary	62.84667	-69.87194	4000 m		J.M. Saarela	2018-11-13	Nunavut, Baffin Island, Kimmirut [formerly Lake Harbour].	Canadian Geographical Names Data Base (CGNDB)	NAD83	Estimated uncertainty covers entire hamlet and harbour area. Coordinates given on label are imprecise (62° 49' N, 69° 55' W).					CAN 10015931														MT (!L.G. and G.L. 2022)
https://www.gbif.org/occurrence/1804432972	eudicots	Ericales	Ericaceae	Pyrola grandiflora Radius	Malte, M.O.	s.n. [119036]	CAN	Sokoloff, Paul C.	2017		1927-08-25 - 1927-08-26	Nunavut	Qikiqtaaluk Region	Baffin Island	Kimmirut	Lake Harbour [Kimmirut].	KM-1			secondary	62.84667	-69.87194	4000 m		P. Wise	5/12/2009	Region: Qikiqtaaluk; Site Name: Lake Harbour, Baffin Island; Site Type: Bay and hamlet; Corrections: The hamlet of Lake Harbour was renamed Kimmirut in 1996, but appears as Lake Harbour on the referenced NTS map.	Canadian Geographical Names Data Base (CGNDB)	NAD83	Coordinates verified, being <5 km from both the bay and the hamlet.					CAN 10074164
https://www.gbif.org/occurrence/1804525366	eudicots	Ericales	Ericaceae	Pyrola grandiflora Radius	Malte, M.O.	s.n. [119035]	CAN	Sokoloff, Paul C.	2017		1927-08-25 - 1927-08-26	Nunavut	Qikiqtaaluk Region	Baffin Island	Kimmirut	Lake Harbour [Kimmirut].	KM-1	moist, grassy depression		secondary	62.84667	-69.87194	4000 m		J.M. Saarela	2018-11-13	Nunavut, Baffin Island, Kimmirut [formerly Lake Harbour].	Canadian Geographical Names Data Base (CGNDB)	NAD83	Estimated uncertainty covers entire hamlet and harbour area. Coordinates given on label are imprecise (62° 49' N, 69° 55' W).					CAN 10074165
https://www.gbif.org/occurrence/1804504481	eudicots	Ranunculales	Ranunculaceae	Ranunculus arcticus Richardson	Malte, M.O.	s.n. [118862]	CAN	Sokoloff, Paul C.	2017		1927-08-25 - 1927-08-26	Nunavut	Qikiqtaaluk Region	Baffin Island	Kimmirut	Lake Harbour [Kimmirut].	KM-1			secondary	62.84667	-69.87194	4000 m		J.M. Saarela	2018-11-13	Nunavut, Baffin Island, Kimmirut [formerly Lake Harbour].	Canadian Geographical Names Data Base (CGNDB)	NAD83	Estimated uncertainty covers entire hamlet and harbour area. Coordinates given on label are imprecise (62° 49' N, 69° 55' W).					CAN 10048901
https://www.gbif.org/occurrence/1804456745	eudicots	Ranunculales	Ranunculaceae	Ranunculus arcticus Richardson	Malte, M.O.	s.n. [118863]	CAN	Sokoloff, Paul C.	2017		1927-08-25 - 1927-08-26	Nunavut	Qikiqtaaluk Region	Baffin Island	Kimmirut	Lake Harbour [Kimmirut].	KM-1	wet mud		secondary	62.84667	-69.87194	4000 m		J.M. Saarela	2018-11-13	Nunavut, Baffin Island, Kimmirut [formerly Lake Harbour].	Canadian Geographical Names Data Base (CGNDB)	NAD83	Estimated uncertainty covers entire hamlet and harbour area. Coordinates given on label are imprecise (62° 49' N, 69° 55' W).					CAN 10048897
https://www.gbif.org/occurrence/1804570362	eudicots	Ericales	Ericaceae	Rhododendron tomentosum subsp. decumbens (Aiton) Elven & D.F.Murray	Malte, M.O.	s.n. [119043]	CAN, MT	Sokoloff, Paul C.	2017		1927-08-25 - 1927-08-26	Nunavut	Qikiqtaaluk Region	Baffin Island	Kimmirut	Lake Harbour [Kimmirut].	KM-1			secondary	62.84667	-69.87194	4000 m		P. Wise	5/12/2009	Region: Qikiqtaaluk; Site Name: Lake Harbour, Baffin Island; Site Type: Bay and hamlet; Corrections: The hamlet of Lake Harbour was renamed Kimmirut in 1996, but appears as Lake Harbour on the referenced NTS map.	Canadian Geographical Names Data Base (CGNDB)	NAD83	Coordinates verified, being <5 km from both the bay and the hamlet.					CAN 10076602														MT (!L.G. and G.L. 2022)
https://www.gbif.org/occurrence/1804610779	eudicots	Caryophyllales	Caryophyllaceae	Sabulina rubella (Wahlenb.) Dillenb. & Kadereit	Malte, M.O.	s.n. [126850]	CAN, GH	Sokoloff, Paul C.	2017		1933-07-22	Nunavut	Qikiqtaaluk Region	Baffin Island	Kimmirut	Lake Harbour [Kimmirut].	KM-1			secondary	62.84667	-69.87194	4000 m		J.M. Saarela	2018-11-13	Nunavut, Baffin Island, Kimmirut [formerly Lake Harbour].	Canadian Geographical Names Data Base (CGNDB)	NAD83	Estimated uncertainty covers entire hamlet and harbour area. Coordinates given on label are imprecise (62° 49' N, 69° 55' W).					CAN 10044205						GH 01713361
https://www.gbif.org/occurrence/1804444218	eudicots	Caryophyllales	Caryophyllaceae	Sabulina rubella (Wahlenb.) Dillenb. & Kadereit	Malte, M.O.	s.n. [126897]	CAN, GH	Sokoloff, Paul C.	2017		1933-07-22	Nunavut	Qikiqtaaluk Region	Baffin Island	Kimmirut	Lake Harbour [Kimmirut].	KM-1	Dry slope.		secondary	62.84667	-69.87194	4000 m		J.M. Saarela	2018-11-13	Nunavut, Baffin Island, Kimmirut [formerly Lake Harbour].	Canadian Geographical Names Data Base (CGNDB)	NAD83	Estimated uncertainty covers entire hamlet and harbour area. Coordinates given on label are imprecise (62° 49' N, 69° 55' W).					CAN 10044208						GH 01713362
https://www.gbif.org/occurrence/1804532262	eudicots	Caryophyllales	Caryophyllaceae	Sabulina rubella (Wahlenb.) Dillenb. & Kadereit	Malte, M.O.	s.n. [121021]	CAN, GH, MT	Sokoloff, Paul C.	2017		1928-08-29 - 1928-08-30	Nunavut	Qikiqtaaluk Region	Baffin Island	Kimmirut	Lake Harbour [Kimmirut].	KM-1	Crevices of rocks.		secondary	62.84667	-69.87194	4000 m		P.C. Sokoloff	2020-05-11	Nunavut: Kimmirut.	Canadian Geographical Names Data Base (CGNDB)	NAD83	Estimated uncertainty covers entire hamlet and harbour.					CAN 10044209						GH 01713355
https://www.gbif.org/occurrence/1804451780	eudicots	Caryophyllales	Caryophyllaceae	Silene acaulis (L.) Jacq.	Malte, M.O.	s.n. [126855]	CAN, GH	Sokoloff, Paul C.	2017		1933-07-22	Nunavut	Qikiqtaaluk Region	Baffin Island	Kimmirut	Lake Harbour [Kimmirut].	KM-1	Dry ground.		secondary	62.84667	-69.87194	4000 m		J.M. Saarela	2018-11-13	Nunavut, Baffin Island, Kimmirut [formerly Lake Harbour].	Canadian Geographical Names Data Base (CGNDB)	NAD83	Estimated uncertainty covers entire hamlet and harbour area. Coordinates given on label are imprecise (62° 49' N, 69° 55' W).					CAN 10047016						GH 01751205 (det image PCS 2020)
https://www.gbif.org/occurrence/1804416908	eudicots	Caryophyllales	Caryophyllaceae	Silene acaulis (L.) Jacq.	Malte, M.O.	s.n. [118761]	CAN, MT	Sokoloff, Paul C.	2017		1927-08-25 - 1927-08-26	Nunavut	Qikiqtaaluk Region	Baffin Island	Kimmirut	Lake Harbour [Kimmirut].	KM-1	Crevices of rocks.		secondary	62.84667	-69.87194	4000 m		J.M. Saarela	2018-11-13	Nunavut, Baffin Island, Kimmirut [formerly Lake Harbour].	Canadian Geographical Names Data Base (CGNDB)	NAD83	Estimated uncertainty covers entire hamlet and harbour area. Coordinates given on label are imprecise (62° 49' N, 69° 55' W).					CAN 10047015
https://www.gbif.org/occurrence/1804550471	eudicots	Caryophyllales	Caryophyllaceae	Silene uralensis subsp. arctica (Th. Fr.) Bocquet	Malte, M.O.	s.n. [126884]	CAN	Sokoloff, Paul C.	2018		1933-07-22	Nunavut	Qikiqtaaluk Region	Baffin Island	Kimmirut	Lake Harbour [Kimmirut].	KM-1	Wet meadow along brook.		secondary	62.84667	-69.87194	4000 m		J.M. Saarela	2018-11-13	Nunavut, Baffin Island, Kimmirut [formerly Lake Harbour].	Canadian Geographical Names Data Base (CGNDB)	NAD83	Estimated uncertainty covers entire hamlet and harbour area. Coordinates given on label are imprecise (62° 49' N, 69° 55' W).					CAN 10047426
https://www.gbif.org/occurrence/1804511249	eudicots	Caryophyllales	Caryophyllaceae	Silene uralensis subsp. arctica (Th. Fr.) Bocquet	Malte, M.O.	s.n. [118771]	CAN	Sokoloff, Paul C.	2018		1927-08-25 - 1927-08-26	Nunavut	Qikiqtaaluk Region	Baffin Island	Kimmirut	Lake Harbour [Kimmirut].	KM-1	Wet, muddy flat		secondary	62.84667	-69.87194	4000 m		P.C. Sokoloff	2020-05-11	Nunavut: Kimmirut.	Canadian Geographical Names Data Base (CGNDB)	NAD83	Estimated uncertainty covers entire hamlet and harbour.					CAN 10047419
https://www.gbif.org/occurrence/1804470374	eudicots	Caryophyllales	Caryophyllaceae	Stellaria longipes Goldie	Malte, M.O.	s.n. [126892]	CAN, GH	Sokoloff, Paul C.	2017		1933-07-22	Nunavut	Qikiqtaaluk Region	Baffin Island	Kimmirut	Lake Harbour [Kimmirut].	KM-1	Dry slope.		secondary	62.84667	-69.87194	4000 m		J.M. Saarela	2018-11-13	Nunavut, Baffin Island, Kimmirut [formerly Lake Harbour].	Canadian Geographical Names Data Base (CGNDB)	NAD83	Estimated uncertainty covers entire hamlet and harbour area. Coordinates given on label are imprecise (62° 49' N, 69° 55' W).					CAN 10049577						GH 01622726 (!image PCS 2020)
https://www.gbif.org/occurrence/1804434217	eudicots	Caryophyllales	Caryophyllaceae	Stellaria longipes Goldie	Malte, M.O.	s.n. [118788]	CAN, MT	Sokoloff, Paul C.	2017		1927-08-25 - 1927-08-26	Nunavut	Qikiqtaaluk Region	Baffin Island	Kimmirut	Lake Harbour [Kimmirut].	KM-1	Crevices of rocks.		secondary	62.84667	-69.87194	4000 m		P.C. Sokoloff	2020-05-11	Nunavut: Kimmirut.	Canadian Geographical Names Data Base (CGNDB)	NAD83	Estimated uncertainty covers entire hamlet and harbour.					CAN 10049578														MT (! L.G. and G.L. 2022)
https://www.gbif.org/occurrence/1804479786	eudicots	Ericales	Ericaceae	Vaccinium uliginosum L.	Malte, M.O.	s.n. [119062]	CAN	Sokoloff, Paul C.	2017		1927-08-25 - 1927-08-26	Nunavut	Qikiqtaaluk Region	Baffin Island	Kimmirut	Lake Harbour [Kimmirut].	KM-1	springy slope		secondary	62.84667	-69.87194	4000 m		J.M. Saarela	2018-11-13	Nunavut, Baffin Island, Kimmirut [formerly Lake Harbour].	Canadian Geographical Names Data Base (CGNDB)	NAD83	Estimated uncertainty covers entire hamlet and harbour area. Coordinates given on label are imprecise (62° 49' N, 69° 55' W).					CAN 10075220
https://www.gbif.org/occurrence/1804388232	eudicots	Ericales	Ericaceae	Vaccinium vitis-idaea subsp. minus (Lodd., G. Lodd. & W. Lodd.) Hultén	Malte, M.O.	s.n. [119066]	CAN, US	Sokoloff, Paul C.	2017		1927-08-25 - 1927-08-26	Nunavut	Qikiqtaaluk Region	Baffin Island	Kimmirut	Lake Harbour [Kimmirut].	KM-1	springy hillside		secondary	62.84667	-69.87194	4000 m		J.M. Saarela	2018-11-13	Nunavut, Baffin Island, Kimmirut [formerly Lake Harbour].	Canadian Geographical Names Data Base (CGNDB)	NAD83	Estimated uncertainty covers entire hamlet and harbour area. Coordinates given on label are imprecise (62° 49' N, 69° 55' W).					CAN 10076904
https://www.gbif.org/occurrence/2235827284	eudicots	Ericales	Ericaceae	Arctous alpina (L.) Nied.	Malte, M.O.	s.n. [119054]	US	Sokoloff, Paul C.	2020 (from image)		1927-08-25	Nunavut	Qikiqtaaluk Region	Baffin Island	Kimmirut	Lake Harbour [Kimmirut].	KM-1			secondary	62.84667	-69.87194	4000 m		P.C. Sokoloff	2020-05-11	Nunavut: Kimmirut.	Canadian Geographical Names Data Base (CGNDB)	NAD83	Estimated uncertainty covers entire hamlet and harbour.
https://www.gbif.org/occurrence/1890645320	monocots	Poales	Cyperaceae	Carex scirpoidea Michx. subsp. scirpoidea	Malte, M.O.	s.n. [118545]	CAN	Sokoloff, Paul C.	2020 (from image)		1927-08-25 - 1927-08-26	Nunavut	Qikiqtaaluk Region	Baffin Island	Kimmirut	Lake Harbour [Kimmirut].	KM-1	On rocks.		secondary	62.84667	-69.87194	4000 m		J.M. Saarela	2018-11-13	Nunavut, Baffin Island, Kimmirut [formerly Lake Harbour].	Canadian Geographical Names Data Base (CGNDB)	NAD83	Estimated uncertainty covers entire hamlet and harbour area. Coordinates given on label are imprecise (62° 49' N, 69° 55' W).					CAN 10039249
https://www.gbif.org/occurrence/1804556438	eudicots	Ericales	Ericaceae	Rhododendron tomentosum subsp. decumbens (Aiton) Elven & D.F.Murray	Malte, M.O.	s.n. [119047]	CAN	Sokoloff, Paul C.	2020 (from image)	R. tomentosum. K. Kron, 2009	1927-08-25 - 1927-08-26	Nunavut	Qikiqtaaluk Region	Baffin Island	Kimmirut	Lake Harbour [Kimmirut].	KM-1	Along brook.		secondary	62.84667	-69.87194	4000 m		J.M. Saarela	2018-11-13	Nunavut, Baffin Island, Kimmirut [formerly Lake Harbour].	Canadian Geographical Names Data Base (CGNDB)	NAD83	Estimated uncertainty covers entire hamlet and harbour area. Coordinates given on label are imprecise (62° 49' N, 69° 55' W).					CAN 10076580
https://www.gbif.org/occurrence/1804523990	eudicots	Caryophyllales	Caryophyllaceae	Silene acaulis (L.) Jacq.	Malte, M.O.	s.n. [126875]	CAN, GH	Sokoloff, Paul C.	2020 (from image)		1933-07-22	Nunavut	Qikiqtaaluk Region	Baffin Island	Kimmirut	Lake Harbour [Kimmirut].	KM-1	Dry ground		secondary	62.84667	-69.87194	4000 m		P.C. Sokoloff	2020-05-11	Nunavut: Kimmirut.	Canadian Geographical Names Data Base (CGNDB)	NAD83	Estimated uncertainty covers entire hamlet and harbour.					CAN 10044806						GH 01751204 (det image PCS 2020)
https://www.gbif.org/occurrence/1804541483	eudicots	Caryophyllales	Caryophyllaceae	Silene acaulis (L.) Jacq.	Malte, M.O.	s.n. [126903]	CAN, GH	Sokoloff, Paul C.	2020 (from image)		1933-07-22	Nunavut	Qikiqtaaluk Region	Baffin Island	Kimmirut	Lake Harbour [Kimmirut].	KM-1	Dry, gravelly soil		secondary	62.84667	-69.87194	4000 m		P.C. Sokoloff	2020-05-11	Nunavut: Kimmirut.	Canadian Geographical Names Data Base (CGNDB)	NAD83	Estimated uncertainty covers entire hamlet and harbour.					CAN 10044796						GH 01751206 (det image PCS 2020)
https://www.gbif.org/occurrence/1804556165	eudicots	Ericales	Ericaceae	Vaccinium vitis-idaea subsp. minus (Lodd., G. Lodd. & W. Lodd.) Hultén	Malte, M.O.	s.n. [120318]	CAN	Sokoloff, Paul C.	2020 (from image)		1928-08-02	Nunavut	Qikiqtaaluk Region	Baffin Island	Kimmirut	Lake Harbour [Kimmirut].	KM-1	sandy depression		secondary	62.84667	-69.87194	4000 m		J.M. Saarela	2018-11-13	Nunavut, Baffin Island, Kimmirut [formerly Lake Harbour].	Canadian Geographical Names Data Base (CGNDB)	NAD83	Estimated uncertainty covers entire hamlet and harbour area. Coordinates given on label are imprecise (62° 49' N, 69° 55' W).					CAN 10076892
https://www.gbif.org/occurrence/1804494217	eudicots	Ranunculales	Papaveraceae	Papaver labradoricum (Fedde) Solstad & Elven	Malte, M.O.	s.n. [121011]	CAN	Solstad, Heidi; Elven, Reidar	May 2009		1928-08-29 - 1928-08-30	Nunavut	Qikiqtaaluk Region	Baffin Island	Kimmirut	Lake Harbour [Kimmirut].	KM-1			secondary	62.84667	-69.87194	4000 m		J.M. Saarela	2018-11-13	Nunavut, Baffin Island, Kimmirut [formerly Lake Harbour].	Canadian Geographical Names Data Base (CGNDB)	NAD83	Estimated uncertainty covers entire hamlet and harbour area. Coordinates given on label are imprecise (62° 49' N, 69° 55' W).					CAN 10051495
https://www.gbif.org/occurrence/1949461620	monocots	Poales	Poaceae	Poa alpina L.	Malte, M.O.	s.n. [12366]	V	Soreng, Robert	1993		1927-08-25	Nunavut	Qikiqtaaluk Region	Baffin Island	Kimmirut	Lake Harbour [Kimmirut].	KM-1			secondary	62.84667	-69.87194	4000 m		P.C. Sokoloff	2020-05-11	Nunavut: Kimmirut.	Canadian Geographical Names Data Base (CGNDB)	NAD83	Estimated uncertainty covers entire hamlet and harbour.
https://www.gbif.org/occurrence/1804482315	eudicots	Ericales	Ericaceae	Cassiope tetragona (L.) D.Don subsp. tetragona	Malte, M.O.	s.n. [126866]	CAN, S	Wallace, Gary D.	1999		1933-07-22	Nunavut	Qikiqtaaluk Region	Baffin Island	Kimmirut	Lake Harbour [Kimmirut].	KM-1	Rocky ground.		secondary	62.84667	-69.87194	4000 m		J.M. Saarela	2018-11-13	Nunavut, Baffin Island, Kimmirut [formerly Lake Harbour].	Canadian Geographical Names Data Base (CGNDB)	NAD83	Estimated uncertainty covers entire hamlet and harbour area. Coordinates given on label are imprecise (62° 49' N, 69° 55' W).					CAN 10074599
https://www.gbif.org/occurrence/1998884589	eudicots	Brassicales	Brassicaceae	Arabis alpina L.	Oldenburg, Margaret E.	97	GH				1939-07-22	Nunavut	Qikiqtaaluk Region	Baffin Island	Kimmirut	Lake Harbour [Kimmirut], Baffinland [Baffin Island].	KM-1			secondary	62.84667	-69.87194	4000 m		P.C. Sokoloff	2020-05-11	Nunavut: Kimmirut.	Canadian Geographical Names Data Base (CGNDB)	NAD83	Estimated uncertainty covers entire hamlet and harbour.											GH 00974177
https://www.gbif.org/occurrence/1998529340	eudicots	Brassicales	Brassicaceae	Arabis alpina L.	Oldenburg, Margaret E.	100A	GH				1939-07-22	Nunavut	Qikiqtaaluk Region	Baffin Island	Kimmirut	Lake Harbour [Kimmirut], Baffinland [Baffin Island].	KM-1			secondary	62.84667	-69.87194	4000 m		P.C. Sokoloff	2020-05-11	Nunavut: Kimmirut.	Canadian Geographical Names Data Base (CGNDB)	NAD83	Estimated uncertainty covers entire hamlet and harbour.											GH 00974183
https://www.gbif.org/occurrence/2265427736	eudicots	Rosales	Rosaceae	Dryas integrifolia Vahl subsp. integrifolia	Oldenburg, Margaret E.	89	MIN				1939-07-22	Nunavut	Qikiqtaaluk Region	Baffin Island	Kimmirut	Lake Harbour [Kimmirut], Baffinland [Baffin Island].	KM-1			secondary	62.84667	-69.87194	4000 m		P.C. Sokoloff	2020-05-11	Nunavut: Kimmirut.	Canadian Geographical Names Data Base (CGNDB)	NAD83	Estimated uncertainty covers entire hamlet and harbour.																	533276
https://www.gbif.org/occurrence/2265465765	eudicots	Rosales	Rosaceae	Dryas integrifolia Vahl subsp. integrifolia	Oldenburg, Margaret E.	96B	MIN				1939-07-22	Nunavut	Qikiqtaaluk Region	Baffin Island	Kimmirut	Lake Harbour [Kimmirut], Baffinland [Baffin Island].	KM-1			secondary	62.84667	-69.87194	4000 m		P.C. Sokoloff	2020-05-11	Nunavut: Kimmirut.	Canadian Geographical Names Data Base (CGNDB)	NAD83	Estimated uncertainty covers entire hamlet and harbour.																	533275
https://www.gbif.org/occurrence/2265419780	eudicots	Rosales	Rosaceae	Dryas integrifolia Vahl subsp. integrifolia	Oldenburg, Margaret E.	121	MIN				1939-07-23	Nunavut	Qikiqtaaluk Region	Baffin Island	Kimmirut	Lake Harbour [Kimmirut], Baffinland [Baffin Island].	KM-1			secondary	62.84667	-69.87194	4000 m		P.C. Sokoloff	2020-05-11	Nunavut: Kimmirut.	Canadian Geographical Names Data Base (CGNDB)	NAD83	Estimated uncertainty covers entire hamlet and harbour.																	533277
https://www.gbif.org/occurrence/1999384043	eudicots	Brassicales	Brassicaceae	Physaria arctica (Wormsk. ex Hornem.) O'Kane & Al-Shehbaz	Oldenburg, Margaret E.	117	GH				1939-07-23	Nunavut	Qikiqtaaluk Region	Baffin Island	Kimmirut	Lake Harbour [Kimmirut], Baffinland [Baffin Island].	KM-1			secondary	62.84667	-69.87194	4000 m		P.C. Sokoloff	2020-05-11	Nunavut: Kimmirut.	Canadian Geographical Names Data Base (CGNDB)	NAD83	Estimated uncertainty covers entire hamlet and harbour.											GH 01573784
https://www.gbif.org/occurrence/1999097832	eudicots	Saxifragales	Saxifragaceae	Saxifraga tricuspidata Rottb.	Oldenburg, Margaret E.	88	GH				1939-07-22	Nunavut	Qikiqtaaluk Region	Baffin Island	Kimmirut	Lake Harbour [Kimmirut].	KM-1			secondary	62.84667	-69.87194	4000 m		P.C. Sokoloff	2020-05-11	Nunavut: Kimmirut.	Canadian Geographical Names Data Base (CGNDB)	NAD83	Estimated uncertainty covers entire hamlet and harbour.											GH 01631334
https://www.gbif.org/occurrence/1999235981	eudicots	Saxifragales	Saxifragaceae	Saxifraga tricuspidata Rottb.	Oldenburg, Margaret E.	95	GH				1939-07-22	Nunavut	Qikiqtaaluk Region	Baffin Island	Kimmirut	Lake Harbour [Kimmirut].	KM-1			secondary	62.84667	-69.87194	4000 m		P.C. Sokoloff	2020-05-11	Nunavut: Kimmirut.	Canadian Geographical Names Data Base (CGNDB)	NAD83	Estimated uncertainty covers entire hamlet and harbour.											GH 01631333
https://s3.msi.umn.edu/mbaenrms3fs/images/MIN_Plants/01206/1206765_lg.jpg	eudicots	Malpighiales	Salicaceae	Salix arctophila Cockerell ex A.Heller (?)	Oldenburg, Margaret E.	102B	MIN	Argus, George W.	1960		1939-07-22	Nunavut	Qikiqtaaluk Region	Baffin Island	Kimmirut	Lake Harbour [Kimmirut], Baffinland [Baffin Island].	KM-1			secondary	62.84667	-69.87194	4000 m		P.C. Sokoloff	2020-05-11	Nunavut: Kimmirut.	Canadian Geographical Names Data Base (CGNDB)	NAD83	Estimated uncertainty covers entire hamlet and harbour.																	534053
https://s3.msi.umn.edu/mbaenrms3fs/images/MIN_Plants/01200/1200817_lg.jpg	monocots	Poales	Poaceae	Poa alpina L.	Oldenburg, Margaret E.	101	MIN		2007		1939-07-22	Nunavut	Qikiqtaaluk Region	Baffin Island	Kimmirut	Lake Harbour [Kimmirut], Baffinland [Baffin Island].	KM-1	On brook.		secondary	62.84667	-69.87194	4000 m		P.C. Sokoloff	2020-05-11	Nunavut: Kimmirut.	Canadian Geographical Names Data Base (CGNDB)	NAD83	Estimated uncertainty covers entire hamlet and harbour.																	534222
	eudicots	Carophyllales	Polygonaceae	Bistorta vivipara (L.) Delarbre	Oldenburg, Margaret E.	79	MIN	Sokoloff, Paul C.	2022	Polygonum viviparum (unknown)	1939-07-22	Nunavut	Qikiqtaaluk Region	Baffin Island	Kimmirut	Lake Harbour [Kimmirut].	KM-1			secondary	62.84667	-69.87194	4000 m		J.M. Saarela	2018-11-13	Nunavut, Baffin Island, Kimmirut [formerly Lake Harbour].	Canadian Geographical Names Data Base (CGNDB)	NAD83	Estimated uncertainty covers entire hamlet and harbour area. Coordinates given on label are imprecise (62° 49' N, 69° 55' W).																	1392000
	monocots	Poales	Cyperaceae	Carex membranacea Hook.	Oldenburg, Margaret E.	80C	MIN	Sokoloff, Paul C.	2022	Carex membranacea (unknown)	1939-07-22	Nunavut	Qikiqtaaluk Region	Baffin Island	Kimmirut	Lake Harbour [Kimmirut].	KM-1			secondary	62.84667	-69.87194	4000 m		J.M. Saarela	2018-11-13	Nunavut, Baffin Island, Kimmirut [formerly Lake Harbour].	Canadian Geographical Names Data Base (CGNDB)	NAD83	Estimated uncertainty covers entire hamlet and harbour area. Coordinates given on label are imprecise (62° 49' N, 69° 55' W).																	1382759
	monocots	Poales	Cyperaceae	Carex scirpoidea Michx. subsp. scirpoidea	Oldenburg, Margaret E.	80D	MIN	Sokoloff, Paul C.	2022	Carex scirpoidea subsp. scirpoidea (D Dunlop, 1990), Carex scirpoidea (unknown)	1939-07-22	Nunavut	Qikiqtaaluk Region	Baffin Island	Kimmirut	Lake Harbour [Kimmirut].	KM-1			secondary	62.84667	-69.87194	4000 m		J.M. Saarela	2018-11-13	Nunavut, Baffin Island, Kimmirut [formerly Lake Harbour].	Canadian Geographical Names Data Base (CGNDB)	NAD83	Estimated uncertainty covers entire hamlet and harbour area. Coordinates given on label are imprecise (62° 49' N, 69° 55' W).																	1382106
	eudicots	Saxifragales	Saxifragaceae	Chrysosplenium tetrandrum Th.Fr.	Oldenburg, Margaret E.	86	MIN	Sokoloff, Paul C.	2022	Chrysosplenium tetrandrum (unknown)	1939-07-22	Nunavut	Qikiqtaaluk Region	Baffin Island	Kimmirut	Lake Harbour [Kimmirut].	KM-1			secondary	62.84667	-69.87194	4000 m		J.M. Saarela	2018-11-13	Nunavut, Baffin Island, Kimmirut [formerly Lake Harbour].	Canadian Geographical Names Data Base (CGNDB)	NAD83	Estimated uncertainty covers entire hamlet and harbour area. Coordinates given on label are imprecise (62° 49' N, 69° 55' W).																	1384006
	eudicots	Brassicales	Brassicaceae	Draba alpina L.	Oldenburg, Margaret E.	93	MIN	Sokoloff, Paul C.	2022	Draba alpina (unknown)	1939-07-22	Nunavut	Qikiqtaaluk Region	Baffin Island	Kimmirut	Lake Harbour [Kimmirut].	KM-1			secondary	62.84667	-69.87194	4000 m		J.M. Saarela	2018-11-13	Nunavut, Baffin Island, Kimmirut [formerly Lake Harbour].	Canadian Geographical Names Data Base (CGNDB)	NAD83	Estimated uncertainty covers entire hamlet and harbour area. Coordinates given on label are imprecise (62° 49' N, 69° 55' W).																	1384052
	eudicots	Rosales	Rosaceae	Dryas integrifolia Vahl subsp. integrifolia	Oldenburg, Margaret E.	96B	MIN	Sokoloff, Paul C.	2022	Dryas integrifolia subsp. integrifolia (JC Springer, 2007), Dryas integrifolia (unknown)	1939-07-22	Nunavut	Qikiqtaaluk Region	Baffin Island	Kimmirut	Lake Harbour [Kimmirut].	KM-1			secondary	62.84667	-69.87194	4000 m		J.M. Saarela	2018-11-13	Nunavut, Baffin Island, Kimmirut [formerly Lake Harbour].	Canadian Geographical Names Data Base (CGNDB)	NAD83	Estimated uncertainty covers entire hamlet and harbour area. Coordinates given on label are imprecise (62° 49' N, 69° 55' W).																	1026569
	eudicots	Rosales	Rosaceae	Dryas integrifolia Vahl subsp. integrifolia	Oldenburg, Margaret E.	89	MIN	Sokoloff, Paul C.	2022	Dryas integrifolia subsp. integrifolia (JC Springer, 2007), Dryas integrifolia (unknown)	1939-07-22	Nunavut	Qikiqtaaluk Region	Baffin Island	Kimmirut	Lake Harbour [Kimmirut].	KM-1			secondary	62.84667	-69.87194	4000 m		J.M. Saarela	2018-11-13	Nunavut, Baffin Island, Kimmirut [formerly Lake Harbour].	Canadian Geographical Names Data Base (CGNDB)	NAD83	Estimated uncertainty covers entire hamlet and harbour area. Coordinates given on label are imprecise (62° 49' N, 69° 55' W).																	1026609
	lycophytes	Lycopodiales	Lycopodiaceae	Huperzia continentalis Testo, A.Haines & A.V.Gilman	Oldenburg, Margaret E.	115	MIN	Sokoloff, Paul C.	2022	Huperzia continentalis (W Testo, 2017), Lycopodium selago (unknown)	1939-07-22	Nunavut	Qikiqtaaluk Region	Baffin Island	Kimmirut	Lake Harbour [Kimmirut].	KM-1			secondary	62.84667	-69.87194	4000 m		J.M. Saarela	2018-11-13	Nunavut, Baffin Island, Kimmirut [formerly Lake Harbour].	Canadian Geographical Names Data Base (CGNDB)	NAD83	Estimated uncertainty covers entire hamlet and harbour area. Coordinates given on label are imprecise (62° 49' N, 69° 55' W).																	1294786
	eudicots	Carophyllales	Polygonaceae	Oxyria digyna Hill	Oldenburg, Margaret E.	105	MIN	Sokoloff, Paul C.	2022	Oxyria digyna (unknown)	1939-07-22	Nunavut	Qikiqtaaluk Region	Baffin Island	Kimmirut	Lake Harbour [Kimmirut].	KM-1			secondary	62.84667	-69.87194	4000 m		J.M. Saarela	2018-11-13	Nunavut, Baffin Island, Kimmirut [formerly Lake Harbour].	Canadian Geographical Names Data Base (CGNDB)	NAD83	Estimated uncertainty covers entire hamlet and harbour area. Coordinates given on label are imprecise (62° 49' N, 69° 55' W).																	1391981
	eudicots	Carophyllales	Polygonaceae	Oxyria digyna Hill	Oldenburg, Margaret E.	105	MIN	Sokoloff, Paul C.	2022	Oxyria digyna (unknown)	1939-07-22	Nunavut	Qikiqtaaluk Region	Baffin Island	Kimmirut	Lake Harbour [Kimmirut].	KM-1			secondary	62.84667	-69.87194	4000 m		J.M. Saarela	2018-11-13	Nunavut, Baffin Island, Kimmirut [formerly Lake Harbour].	Canadian Geographical Names Data Base (CGNDB)	NAD83	Estimated uncertainty covers entire hamlet and harbour area. Coordinates given on label are imprecise (62° 49' N, 69° 55' W).																	1391991
	eudicots	Ranunculales	Papaveraceae	Papaver labradoricum (Fedde) Solstad & Elven	Oldenburg, Margaret E.	103	MIN	Sokoloff, Paul C.	2022	Papaver radicatum (unknown)	1939-07-22	Nunavut	Qikiqtaaluk Region	Baffin Island	Kimmirut	Lake Harbour [Kimmirut].	KM-1			secondary	62.84667	-69.87194	4000 m		J.M. Saarela	2018-11-13	Nunavut, Baffin Island, Kimmirut [formerly Lake Harbour].	Canadian Geographical Names Data Base (CGNDB)	NAD83	Estimated uncertainty covers entire hamlet and harbour area. Coordinates given on label are imprecise (62° 49' N, 69° 55' W).																	1384016
	eudicots	Lamiales	Orobanchaceae	Pedicularis flammea L.	Oldenburg, Margaret E.	109	MIN	Sokoloff, Paul C.	2022	Pedicularis flammea (unknown)	1939-07-22	Nunavut	Qikiqtaaluk Region	Baffin Island	Kimmirut	Lake Harbour [Kimmirut].	KM-1			secondary	62.84667	-69.87194	4000 m		J.M. Saarela	2018-11-13	Nunavut, Baffin Island, Kimmirut [formerly Lake Harbour].	Canadian Geographical Names Data Base (CGNDB)	NAD83	Estimated uncertainty covers entire hamlet and harbour area. Coordinates given on label are imprecise (62° 49' N, 69° 55' W).																	1382363
	eudicots	Lamiales	Orobanchaceae	Pedicularis lanata Willd. ex Cham. & Schltdl.	Oldenburg, Margaret E.	116	MIN	Sokoloff, Paul C.	2022	Pedicularis lanata (unknown)	1939-07-22	Nunavut	Qikiqtaaluk Region	Baffin Island	Kimmirut	Lake Harbour [Kimmirut].	KM-1			secondary	62.84667	-69.87194	4000 m		J.M. Saarela	2018-11-13	Nunavut, Baffin Island, Kimmirut [formerly Lake Harbour].	Canadian Geographical Names Data Base (CGNDB)	NAD83	Estimated uncertainty covers entire hamlet and harbour area. Coordinates given on label are imprecise (62° 49' N, 69° 55' W).																	1382357
	eudicots	Lamiales	Orobanchaceae	Pedicularis lanata Willd. ex Cham. & Schltdl.	Oldenburg, Margaret E.	107	MIN	Sokoloff, Paul C.	2022	Pedicularis lanata (unknown)	1939-07-22	Nunavut	Qikiqtaaluk Region	Baffin Island	Kimmirut	Lake Harbour [Kimmirut].	KM-1			secondary	62.84667	-69.87194	4000 m		J.M. Saarela	2018-11-13	Nunavut, Baffin Island, Kimmirut [formerly Lake Harbour].	Canadian Geographical Names Data Base (CGNDB)	NAD83	Estimated uncertainty covers entire hamlet and harbour area. Coordinates given on label are imprecise (62° 49' N, 69° 55' W).																	1382362
	eudicots	Lamiales	Orobanchaceae	Pedicularis lapponica L.	Oldenburg, Margaret E.	77	MIN	Sokoloff, Paul C.	2022	Pedicularis lapponica (unknown)	1939-07-22	Nunavut	Qikiqtaaluk Region	Baffin Island	Kimmirut	Lake Harbour [Kimmirut].	KM-1			secondary	62.84667	-69.87194	4000 m		J.M. Saarela	2018-11-13	Nunavut, Baffin Island, Kimmirut [formerly Lake Harbour].	Canadian Geographical Names Data Base (CGNDB)	NAD83	Estimated uncertainty covers entire hamlet and harbour area. Coordinates given on label are imprecise (62° 49' N, 69° 55' W).																	1382373
	eudicots	Brassicales	Brassicaceae	Physaria arctica (Wormsk. ex Hornem.) O'Kane & Al-Shehbaz	Oldenburg, Margaret E.	117	MIN	Sokoloff, Paul C.	2022	Lesquerella arctica (unknown)	1939-07-22	Nunavut	Qikiqtaaluk Region	Baffin Island	Kimmirut	Lake Harbour [Kimmirut].	KM-1			secondary	62.84667	-69.87194	4000 m		J.M. Saarela	2018-11-13	Nunavut, Baffin Island, Kimmirut [formerly Lake Harbour].	Canadian Geographical Names Data Base (CGNDB)	NAD83	Estimated uncertainty covers entire hamlet and harbour area. Coordinates given on label are imprecise (62° 49' N, 69° 55' W).																	1382431
	monocots	Poales	Poaceae	Poa alpina L.	Oldenburg, Margaret E.	76A	MIN	Sokoloff, Paul C.	2022	Poa alpina (unknown)	1939-07-22	Nunavut	Qikiqtaaluk Region	Baffin Island	Kimmirut	Lake Harbour [Kimmirut].	KM-1			secondary	62.84667	-69.87194	4000 m		J.M. Saarela	2018-11-13	Nunavut, Baffin Island, Kimmirut [formerly Lake Harbour].	Canadian Geographical Names Data Base (CGNDB)	NAD83	Estimated uncertainty covers entire hamlet and harbour area. Coordinates given on label are imprecise (62° 49' N, 69° 55' W).																	1200816, 1200820
	monocots	Poales	Poaceae	Poa alpina L.	Oldenburg, Margaret E.	101	MIN	Sokoloff, Paul C.	2022	Poa alpina approacing var. bivonae (unknown)	1939-07-22	Nunavut	Qikiqtaaluk Region	Baffin Island	Kimmirut	Lake Harbour [Kimmirut].	KM-1			secondary	62.84667	-69.87194	4000 m		J.M. Saarela	2018-11-13	Nunavut, Baffin Island, Kimmirut [formerly Lake Harbour].	Canadian Geographical Names Data Base (CGNDB)	NAD83	Estimated uncertainty covers entire hamlet and harbour area. Coordinates given on label are imprecise (62° 49' N, 69° 55' W).																	1200817
	eudicots	Ericales	Ericaceae	Rhododendron lapponicum (L.) Wahlenb.	Oldenburg, Margaret E.	114	MIN	Sokoloff, Paul C.	2022	Rhododendron lapponicum (KA Kron), Rhododendron lapponicum (unknown)	1939-07-22	Nunavut	Qikiqtaaluk Region	Baffin Island	Kimmirut	Lake Harbour [Kimmirut].	KM-1			secondary	62.84667	-69.87194	4000 m		J.M. Saarela	2018-11-13	Nunavut, Baffin Island, Kimmirut [formerly Lake Harbour].	Canadian Geographical Names Data Base (CGNDB)	NAD83	Estimated uncertainty covers entire hamlet and harbour area. Coordinates given on label are imprecise (62° 49' N, 69° 55' W).																	1382229
	eudicots	Malpighiales	Salicaceae	Salix calcicola Fernald & Wiegand	Oldenburg, Margaret E.	98A	MIN	Sokoloff, Paul C.	2022	Salix calcicola (HM Raup)	1939-07-22	Nunavut	Qikiqtaaluk Region	Baffin Island	Kimmirut	Lake Harbour [Kimmirut].	KM-1			secondary	62.84667	-69.87194	4000 m		J.M. Saarela	2018-11-13	Nunavut, Baffin Island, Kimmirut [formerly Lake Harbour].	Canadian Geographical Names Data Base (CGNDB)	NAD83	Estimated uncertainty covers entire hamlet and harbour area. Coordinates given on label are imprecise (62° 49' N, 69° 55' W).																	1211253
	eudicots	Malpighiales	Salicaceae	Salix calcicola Fernald & Wiegand	Oldenburg, Margaret E.	99	MIN	Sokoloff, Paul C.	2022	Salix calcicola (HM Raup)	1939-07-22	Nunavut	Qikiqtaaluk Region	Baffin Island	Kimmirut	Lake Harbour [Kimmirut].	KM-1			secondary	62.84667	-69.87194	4000 m		J.M. Saarela	2018-11-13	Nunavut, Baffin Island, Kimmirut [formerly Lake Harbour].	Canadian Geographical Names Data Base (CGNDB)	NAD83	Estimated uncertainty covers entire hamlet and harbour area. Coordinates given on label are imprecise (62° 49' N, 69° 55' W).																	1211253
	eudicots	Malpighiales	Salicaceae	Salix reticulata L.	Oldenburg, Margaret E.	82	MIN	Sokoloff, Paul C.	2022	Salix reticulata	1939-07-22	Nunavut	Qikiqtaaluk Region	Baffin Island	Kimmirut	Lake Harbour [Kimmirut].	KM-1			secondary	62.84667	-69.87194	4000 m		J.M. Saarela	2018-11-13	Nunavut, Baffin Island, Kimmirut [formerly Lake Harbour].	Canadian Geographical Names Data Base (CGNDB)	NAD83	Estimated uncertainty covers entire hamlet and harbour area. Coordinates given on label are imprecise (62° 49' N, 69° 55' W).																	1216380
	eudicots	Saxifragales	Saxifragaceae	Saxifraga aizoides L.	Oldenburg, Margaret E.	100B	MIN	Sokoloff, Paul C.	2022	Saxifraga aizoides (unknown)	1939-07-22	Nunavut	Qikiqtaaluk Region	Baffin Island	Kimmirut	Lake Harbour [Kimmirut].	KM-1			secondary	62.84667	-69.87194	4000 m		J.M. Saarela	2018-11-13	Nunavut, Baffin Island, Kimmirut [formerly Lake Harbour].	Canadian Geographical Names Data Base (CGNDB)	NAD83	Estimated uncertainty covers entire hamlet and harbour area. Coordinates given on label are imprecise (62° 49' N, 69° 55' W).																	1382038
	eudicots	Saxifragales	Saxifragaceae	Saxifraga cespitosa L.	Oldenburg, Margaret E.	85	MIN	Sokoloff, Paul C.	2022	Saxifraga cespitosa (unknown)	1939-07-22	Nunavut	Qikiqtaaluk Region	Baffin Island	Kimmirut	Lake Harbour [Kimmirut].	KM-1			secondary	62.84667	-69.87194	4000 m		J.M. Saarela	2018-11-13	Nunavut, Baffin Island, Kimmirut [formerly Lake Harbour].	Canadian Geographical Names Data Base (CGNDB)	NAD83	Estimated uncertainty covers entire hamlet and harbour area. Coordinates given on label are imprecise (62° 49' N, 69° 55' W).																	1382197
	eudicots	Caryophyllales	Caryophyllaceae	Silene involucrata subsp. tenella (Tolm.) Bocquet	Oldenburg, Margaret E.	91	MIN	Sokoloff, Paul C.	2022	Lychnis affinis (unknown)	1939-07-22	Nunavut	Qikiqtaaluk Region	Baffin Island	Kimmirut	Lake Harbour [Kimmirut].	KM-1			secondary	62.84667	-69.87194	4000 m		J.M. Saarela	2018-11-13	Nunavut, Baffin Island, Kimmirut [formerly Lake Harbour].	Canadian Geographical Names Data Base (CGNDB)	NAD83	Estimated uncertainty covers entire hamlet and harbour area. Coordinates given on label are imprecise (62° 49' N, 69° 55' W).																	1382597
	monocots	Alismatales	Tofieldiaceae	Tofieldia pusilla (Michx.) Pers.	Oldenburg, Margaret E.	84	MIN	Sokoloff, Paul C.	2022	Tofieldia pusilla (unknown)	1939-07-22	Nunavut	Qikiqtaaluk Region	Baffin Island	Kimmirut	Lake Harbour [Kimmirut].	KM-1			secondary	62.84667	-69.87194	4000 m		J.M. Saarela	2018-11-13	Nunavut, Baffin Island, Kimmirut [formerly Lake Harbour].	Canadian Geographical Names Data Base (CGNDB)	NAD83	Estimated uncertainty covers entire hamlet and harbour area. Coordinates given on label are imprecise (62° 49' N, 69° 55' W).																	1382380
	monilophytes	Polypodiales	Woodsiaceae	Woodsia glabella R.Br.	Oldenburg, Margaret E.	108B	MIN	Sokoloff, Paul C.	2022	Woodsia glabella (CA Weatherby)	1939-07-22	Nunavut	Qikiqtaaluk Region	Baffin Island	Kimmirut	Lake Harbour [Kimmirut].	KM-1			secondary	62.84667	-69.87194	4000 m		J.M. Saarela	2018-11-13	Nunavut, Baffin Island, Kimmirut [formerly Lake Harbour].	Canadian Geographical Names Data Base (CGNDB)	NAD83	Estimated uncertainty covers entire hamlet and harbour area. Coordinates given on label are imprecise (62° 49' N, 69° 55' W).																	1384101
https://www.gbif.org/occurrence/2265562642	eudicots	Malpighiales	Salicaceae	Salix reticulata L.	Oldenburg, Margaret E.	82	MIN	Raup, H.M.			1939-07-22	Nunavut	Qikiqtaaluk Region	Baffin Island	Kimmirut	Lake Harbour [Kimmirut], Baffinland [Baffin Island].	KM-1			secondary	62.84667	-69.87194	4000 m		P.C. Sokoloff	2020-05-11	Nunavut: Kimmirut.	Canadian Geographical Names Data Base (CGNDB)	NAD83	Estimated uncertainty covers entire hamlet and harbour.																	533297
https://s3.msi.umn.edu/mbaenrms3fs/images/MIN_Plants/01211/1211254_lg.jpg	eudicots	Malpighiales	Salicaceae	Salix calcicola Fernald & Wiegand	Oldenburg, Margaret E.	99	MIN	Raup, H.M.			1939-07-22	Nunavut	Qikiqtaaluk Region	Baffin Island	Kimmirut	Lake Harbour [Kimmirut], Baffinland [Baffin Island].	KM-1			secondary	62.84667	-69.87194	4000 m		P.C. Sokoloff	2020-05-11	Nunavut: Kimmirut.	Canadian Geographical Names Data Base (CGNDB)	NAD83	Estimated uncertainty covers entire hamlet and harbour.																	534286
https://s3.msi.umn.edu/mbaenrms3fs/images/MIN_Plants/01216/1216380_lg.jpg	eudicots	Malpighiales	Salicaceae	Salix reticulata L.	Oldenburg, Margaret E.	82	MIN	Raup, H.M.			1939-07-22	Nunavut	Qikiqtaaluk Region	Baffin Island	Kimmirut	Lake Harbour [Kimmirut], Baffinland [Baffin Island].	KM-1			secondary	62.84667	-69.87194	4000 m		P.C. Sokoloff	2020-05-11	Nunavut: Kimmirut.	Canadian Geographical Names Data Base (CGNDB)	NAD83	Estimated uncertainty covers entire hamlet and harbour.																	533297
https://www.gbif.org/occurrence/2265595289	lycophytes	Lycopodiales	Lycopodiaceae	Huperzia continentalis Testo, A.Haines & A.V.Gilman	Oldenburg, Margaret E.	115	MIN	Testo, W	Oct-17		1939-07-23	Nunavut	Qikiqtaaluk Region	Baffin Island	Kimmirut	Lake Harbour [Kimmirut], Baffinland [Baffin Island].	KM-1			secondary	62.84667	-69.87194	4000 m		P.C. Sokoloff	2020-05-11	Nunavut: Kimmirut.	Canadian Geographical Names Data Base (CGNDB)	NAD83	Estimated uncertainty covers entire hamlet and harbour.																	533601
	monocots	Poales	Poaceae	Poa alpina L.	Oldenburg, Margaret E.	76A	MIN				1939-07-22	Nunavut	Qikiqtaaluk Region	Baffin Island	Kimmirut	Lake Harbour [Kimmirut].	KM-1			secondary	62.84667	-69.87194	4000 m		P.C. Sokoloff	2020-05-11	Nunavut: Kimmirut.	Canadian Geographical Names Data Base (CGNDB)	NAD83	Estimated uncertainty covers entire hamlet and harbour.																	544293, 479953
	monocots	Poales	Poaceae	Poa glauca Vahl subsp. glauca	Oldenburg, Margaret E.	76B	MIN				1939-07-22	Nunavut	Qikiqtaaluk Region	Baffin Island	Kimmirut	Lake Harbour [Kimmirut].	KM-1			secondary	62.84667	-69.87194	4000 m		P.C. Sokoloff	2020-05-11	Nunavut: Kimmirut.	Canadian Geographical Names Data Base (CGNDB)	NAD83	Estimated uncertainty covers entire hamlet and harbour.																	533657
	eudicots	Malpighiales	Salicaceae	Salix calcicola Fernald & Wiegand	Oldenburg, Margaret E.	98A	MIN				1939-07-22	Nunavut	Qikiqtaaluk Region	Baffin Island	Kimmirut	Lake Harbour [Kimmirut].	KM-1			secondary	62.84667	-69.87194	4000 m		P.C. Sokoloff	2020-05-11	Nunavut: Kimmirut.	Canadian Geographical Names Data Base (CGNDB)	NAD83	Estimated uncertainty covers entire hamlet and harbour.																	534282
https://www.gbif.org/occurrence/1998592509	eudicots	Brassicales	Brassicaceae	Arabis alpina L.	Polunin, Nicholas V.	347	GH				1934-08-30 - 1934-08-31	Nunavut	Qikiqtaaluk Region	Baffin Island	Kimmirut	Lake Harbour [Kimmirut].	KM-1			secondary	62.84667	-69.87194	4000 m		P.C. Sokoloff	2020-05-11	Nunavut: Kimmirut.	Canadian Geographical Names Data Base (CGNDB)	NAD83	Estimated uncertainty covers entire hamlet and harbour.											GH 00974184
https://www.gbif.org/occurrence/1804400286	eudicots	Brassicales	Brassicaceae	Arabis alpina L.	Polunin, Nicholas V.	421	CAN				1934-08-30 - 1934-08-31	Nunavut	Qikiqtaaluk Region	Baffin Island	Kimmirut	Lake Harbour [Kimmirut].	KM-1			secondary	62.84667	-69.87194	4000 m		P.C. Sokoloff	2020-05-11	Nunavut: Kimmirut.	Canadian Geographical Names Data Base (CGNDB)	NAD83	Estimated uncertainty covers entire hamlet and harbour.					CAN 10051673
https://www.gbif.org/occurrence/1999309549	eudicots	Brassicales	Brassicaceae	Arabis alpina L.	Polunin, Nicholas V.	1073	GH				1934-08-30 - 1934-08-31	Nunavut	Qikiqtaaluk Region	Baffin Island	Kimmirut	Lake Harbour [Kimmirut].	KM-1			secondary	62.84667	-69.87194	4000 m		P.C. Sokoloff	2020-05-11	Nunavut: Kimmirut.	Canadian Geographical Names Data Base (CGNDB)	NAD83	Estimated uncertainty covers entire hamlet and harbour.											GH 00974185
https://www.gbif.org/occurrence/1804450557	eudicots	Carophyllales	Plumbaginaceae	Armeria scabra Pall. ex Roem. & Schult.	Polunin, Nicholas V.	351	CAN				1934-08-30 - 1934-08-31	Nunavut	Qikiqtaaluk Region	Baffin Island	Kimmirut	Lake Harbour [Kimmirut].	KM-1			secondary	62.84667	-69.87194	4000 m		J.M. Saarela	2018-11-13	Nunavut, Baffin Island, Kimmirut [formerly Lake Harbour].	Canadian Geographical Names Data Base (CGNDB)	NAD83	Estimated uncertainty covers entire hamlet and harbour area. Coordinates given on label are imprecise (62° 49' N, 69° 55' W).					CAN 10079184
https://www.gbif.org/occurrence/1804510467	eudicots	Fabales	Fabaceae	Astragalus eucosmus B.L. Rob.	Polunin, Nicholas V.	417	CAN				1934-08-30 - 1934-08-31	Nunavut	Qikiqtaaluk Region	Baffin Island	Kimmirut	Lake Harbour [Kimmirut].	KM-1			secondary	62.84667	-69.87194	4000 m		J.M. Saarela	2018-11-13	Nunavut, Baffin Island, Kimmirut [formerly Lake Harbour].	Canadian Geographical Names Data Base (CGNDB)	NAD83	Estimated uncertainty covers entire hamlet and harbour area. Coordinates given on label are imprecise (62° 49' N, 69° 55' W).					CAN 10070577
https://www.gbif.org/occurrence/2425426618	eudicots	Lamiales	Orobanchaceae	Bartsia alpina L.	Polunin, Nicholas V.	416	GH				1934-08-30 - 1934-08-31	Nunavut	Qikiqtaaluk Region	Baffin Island	Kimmirut	Lake Harbour [Kimmirut].	KM-1			secondary	62.84667	-69.87194	4000 m		P.C. Sokoloff	2020-05-11	Nunavut: Kimmirut.	Canadian Geographical Names Data Base (CGNDB)	NAD83	Estimated uncertainty covers entire hamlet and harbour.											GH 02033422
https://www.gbif.org/occurrence/1804480002	eudicots	Lamiales	Orobanchaceae	Bartsia alpina L.	Polunin, Nicholas V.	1154	CAN				1936-07-26 - 1936-07-28	Nunavut	Qikiqtaaluk Region	Baffin Island	Kimmirut	Lake Harbour [Kimmirut].	KM-1			secondary	62.84667	-69.87194	4000 m		J.M. Saarela	2018-11-13	Nunavut, Baffin Island, Kimmirut [formerly Lake Harbour].	Canadian Geographical Names Data Base (CGNDB)	NAD83	Estimated uncertainty covers entire hamlet and harbour area. Coordinates given on label are imprecise (62° 49' N, 69° 55' W).					CAN 10078302
https://www.gbif.org/occurrence/2397769495	eudicots	Fagales	Betulaceae	Betula glandulosa Michx.	Polunin, Nicholas V.	328	US				1934-08-30 - 1934-08-31	Nunavut	Qikiqtaaluk Region	Baffin Island	Kimmirut	Lake Harbour [Kimmirut].	KM-1			secondary	62.84667	-69.87194	4000 m		P.C. Sokoloff	2020-05-11	Nunavut: Kimmirut.	Canadian Geographical Names Data Base (CGNDB)	NAD83	Estimated uncertainty covers entire hamlet and harbour.
https://www.gbif.org/occurrence/1998973829	eudicots	Brassicales	Brassicaceae	Braya glabella subsp. purpurascens (R.Br.) Cody	Polunin, Nicholas V.	2327	GH				1936-08-27	Nunavut	Qikiqtaaluk Region	Baffin Island	Kimmirut	Lake Harbour [Kimmirut].	KM-1			secondary	62.84667	-69.87194	4000 m		P.C. Sokoloff	2020-05-11	Nunavut: Kimmirut.	Canadian Geographical Names Data Base (CGNDB)	NAD83	Estimated uncertainty covers entire hamlet and harbour.											GH 01097335
https://www.gbif.org/occurrence/1804405686	monocots	Poales	Poaceae	Calamagrostis canadensis subsp. langsdorffii (Link) Hultén	Polunin, Nicholas V.	1223	CAN				1936-07-26 - 1936-07-28	Nunavut	Qikiqtaaluk Region	Baffin Island	Kimmirut	Lake Harbour [Kimmirut].	KM-1			secondary	62.84667	-69.87194	4000 m		J.M. Saarela	2018-11-13	Nunavut, Baffin Island, Kimmirut [formerly Lake Harbour].	Canadian Geographical Names Data Base (CGNDB)	NAD83	Estimated uncertainty covers entire hamlet and harbour area. Coordinates given on label are imprecise (62° 49' N, 69° 55' W).					CAN 10010261
https://www.gbif.org/occurrence/1998603800	eudicots	Brassicales	Brassicaceae	Cardamine bellidifolia L.	Polunin, Nicholas V.	1243	GH			Cardamine bellidifolia f. laxa, Polunin; Cardamine bellidifolia, T.J. Crovello, 1975	1936-07-26 - 1936-07-28	Nunavut	Qikiqtaaluk Region	Baffin Island	Kimmirut	Lake Harbour [Kimmirut].	KM-1			secondary	62.84667	-69.87194	4000 m		P.C. Sokoloff	2020-05-11	Nunavut: Kimmirut.	Canadian Geographical Names Data Base (CGNDB)	NAD83	Estimated uncertainty covers entire hamlet and harbour.											GH 01098605
https://www.gbif.org/occurrence/1675826739	monocots	Poales	Cyperaceae	Carex atrofusca Schkuhr	Polunin, Nicholas V.	293	US				1934-08-30 - 1934-08-31	Nunavut	Qikiqtaaluk Region	Baffin Island	Kimmirut	Lake Harbour [Kimmirut].	KM-1			secondary	62.84667	-69.87194	4000 m		P.C. Sokoloff	2020-05-11	Nunavut: Kimmirut.	Canadian Geographical Names Data Base (CGNDB)	NAD83	Estimated uncertainty covers entire hamlet and harbour.
https://www.gbif.org/occurrence/1228310555	monocots	Poales	Cyperaceae	Carex bigelowii Torr. ex Schwein. subsp. bigelowii	Polunin, Nicholas V.	1098	F				1936-07-26 - 1936-07-28	Nunavut	Qikiqtaaluk Region	Baffin Island	Kimmirut	Lake Harbour [Kimmirut].	KM-1			secondary	62.84667	-69.87194	4000 m		P.C. Sokoloff	2020-05-11	Nunavut: Kimmirut.	Canadian Geographical Names Data Base (CGNDB)	NAD83	Estimated uncertainty covers entire hamlet and harbour.										V0337521F
https://www.gbif.org/occurrence/1675972575	monocots	Poales	Cyperaceae	Carex bigelowii Torr. ex Schwein. subsp. bigelowii	Polunin, Nicholas V.	1228	US				1936-07-26 - 1936-07-28	Nunavut	Qikiqtaaluk Region	Baffin Island	Kimmirut	Lake Harbour [Kimmirut].	KM-1			secondary	62.84667	-69.87194	4000 m		P.C. Sokoloff	2020-05-11	Nunavut: Kimmirut.	Canadian Geographical Names Data Base (CGNDB)	NAD83	Estimated uncertainty covers entire hamlet and harbour.
https://www.gbif.org/occurrence/1989021924	monocots	Poales	Cyperaceae	Carex bigelowii Torr. ex Schwein. subsp. bigelowii	Polunin, Nicholas V.	290	MICH				1936-07-26 - 1936-07-28	Nunavut	Qikiqtaaluk Region	Baffin Island	Kimmirut	Lake Harbour [Kimmirut].	KM-1			secondary	62.84667	-69.87194	4000 m		P.C. Sokoloff	2020-05-11	Nunavut: Kimmirut.	Canadian Geographical Names Data Base (CGNDB)	NAD83	Estimated uncertainty covers entire hamlet and harbour.																1363411
https://www.gbif.org/occurrence/1928804489	monocots	Poales	Cyperaceae	Carex chordorrhiza L.f.	Polunin, Nicholas V.	1196	NY				1936-07-26 - 1936-07-28	Nunavut	Qikiqtaaluk Region	Baffin Island	Kimmirut	Lake Harbour [Kimmirut].	KM-1			secondary	62.84667	-69.87194	4000 m		P.C. Sokoloff	2020-05-11	Nunavut: Kimmirut.	Canadian Geographical Names Data Base (CGNDB)	NAD83	Estimated uncertainty covers entire hamlet and harbour.
https://www.gbif.org/occurrence/1455167478	monocots	Poales	Cyperaceae	Carex chordorrhiza L.f.	Polunin, Nicholas V.	1203	MTMG			Carex chordorrhiza Erhr.	1936-07-26 - 1936-07-28	Nunavut	Qikiqtaaluk Region	Baffin Island	Kimmirut	Lake Harbour [Kimmirut].	KM-1			secondary	62.84667	-69.87194	4000 m		P.C. Sokoloff	2020-05-11	Nunavut: Kimmirut.	Canadian Geographical Names Data Base (CGNDB)	NAD83	Estimated uncertainty covers entire hamlet and harbour.
https://www.gbif.org/occurrence/1676029526	monocots	Poales	Cyperaceae	Carex chordorrhiza L.f.	Polunin, Nicholas V.	1208	US				1936-07-26 - 1936-07-28	Nunavut	Qikiqtaaluk Region	Baffin Island	Kimmirut	Lake Harbour [Kimmirut].	KM-1			secondary	62.84667	-69.87194	4000 m		P.C. Sokoloff	2020-05-11	Nunavut: Kimmirut.	Canadian Geographical Names Data Base (CGNDB)	NAD83	Estimated uncertainty covers entire hamlet and harbour.
https://www.gbif.org/occurrence/1675909624	monocots	Poales	Cyperaceae	Carex glacialis Mack.	Polunin, Nicholas V.	1912	US				1934-08-30 - 1934-08-31	Nunavut	Qikiqtaaluk Region	Baffin Island	Kimmirut	Lake Harbour [Kimmirut].	KM-1			secondary	62.84667	-69.87194	4000 m		P.C. Sokoloff	2020-05-11	Nunavut: Kimmirut.	Canadian Geographical Names Data Base (CGNDB)	NAD83	Estimated uncertainty covers entire hamlet and harbour.
https://www.gbif.org/occurrence/1675990339	monocots	Poales	Cyperaceae	Carex gynocrates Wormsk. ex Drejer	Polunin, Nicholas V.	2336	US				1936-08-27	Nunavut	Qikiqtaaluk Region	Baffin Island	Kimmirut	Lake Harbour [Kimmirut].	KM-1			secondary	62.84667	-69.87194	4000 m		P.C. Sokoloff	2020-05-11	Nunavut: Kimmirut.	Canadian Geographical Names Data Base (CGNDB)	NAD83	Estimated uncertainty covers entire hamlet and harbour.
https://www.gbif.org/occurrence/1675974442	monocots	Poales	Cyperaceae	Carex holostoma Drejer	Polunin, Nicholas V.	2283	US				1936-07-26 - 1936-07-28	Nunavut	Qikiqtaaluk Region	Baffin Island	Kimmirut	Lake Harbour [Kimmirut].	KM-1			secondary	62.84667	-69.87194	4000 m		P.C. Sokoloff	2020-05-11	Nunavut: Kimmirut.	Canadian Geographical Names Data Base (CGNDB)	NAD83	Estimated uncertainty covers entire hamlet and harbour.
https://www.gbif.org/occurrence/1675991451	monocots	Poales	Cyperaceae	Carex saxatilis L.	Polunin, Nicholas V.	1190	US				1936-07-26 - 1936-07-28	Nunavut	Qikiqtaaluk Region	Baffin Island	Kimmirut	Lake Harbour [Kimmirut].	KM-1			secondary	62.84667	-69.87194	4000 m		P.C. Sokoloff	2020-05-11	Nunavut: Kimmirut.	Canadian Geographical Names Data Base (CGNDB)	NAD83	Estimated uncertainty covers entire hamlet and harbour.
https://www.gbif.org/occurrence/1228299053	monocots	Poales	Cyperaceae	Carex saxatilis L.	Polunin, Nicholas V.	1226	F				1936-07-26 - 1936-07-28	Nunavut	Qikiqtaaluk Region	Baffin Island	Kimmirut	Lake Harbour [Kimmirut].	KM-1			secondary	62.84667	-69.87194	4000 m		P.C. Sokoloff	2020-05-11	Nunavut: Kimmirut.	Canadian Geographical Names Data Base (CGNDB)	NAD83	Estimated uncertainty covers entire hamlet and harbour.										V0377357F
https://www.gbif.org/occurrence/1988700412	monocots	Poales	Cyperaceae	Carex saxatilis L.	Polunin, Nicholas V.	1663	MICH				1936-07-26 - 1936-07-28	Nunavut	Qikiqtaaluk Region	Baffin Island	Kimmirut	Lake Harbour [Kimmirut].	KM-1			secondary	62.84667	-69.87194	4000 m		P.C. Sokoloff	2020-05-11	Nunavut: Kimmirut.	Canadian Geographical Names Data Base (CGNDB)	NAD83	Estimated uncertainty covers entire hamlet and harbour.																1385744
https://www.gbif.org/occurrence/1998897567	eudicots	Caryophyllales	Caryophyllaceae	Cherleria biflora (L.) A.J.Moore & Dillenb.	Polunin, Nicholas V.	2640	GH				1936-08-27	Nunavut	Qikiqtaaluk Region	Baffin Island	Kimmirut	Lake Harbour [Kimmirut].	KM-1			secondary	62.84667	-69.87194	4000 m		P.C. Sokoloff	2020-05-11	Nunavut: Kimmirut.	Canadian Geographical Names Data Base (CGNDB)	NAD83	Estimated uncertainty covers entire hamlet and harbour.											GH 01745165
https://www.gbif.org/occurrence/2452229610	eudicots	Caryophyllales	Caryophyllaceae	Cherleria biflora (L.) A.J.Moore & Dillenb.	Polunin, Nicholas V.	2309	US, 2 sheets				1936-08-27	Nunavut	Qikiqtaaluk Region	Baffin Island	Kimmirut	Lake Harbour [Kimmirut].	KM-1			secondary	62.84667	-69.87194	4000 m		P.C. Sokoloff	2020-05-11	Nunavut: Kimmirut.	Canadian Geographical Names Data Base (CGNDB)	NAD83	Estimated uncertainty covers entire hamlet and harbour.
https://www.gbif.org/occurrence/1675831474	monocots	Poales	Cyperaceae	Eleocharis acicularis (L.) Roem. & Schult.	Polunin, Nicholas V.	1341	US				1936-07-26 - 1936-07-28	Nunavut	Qikiqtaaluk Region	Baffin Island	Kimmirut	Lake Harbour [Kimmirut].	KM-1			secondary	62.84667	-69.87194	4000 m		P.C. Sokoloff	2020-05-11	Nunavut: Kimmirut.	Canadian Geographical Names Data Base (CGNDB)	NAD83	Estimated uncertainty covers entire hamlet and harbour.
https://www.gbif.org/occurrence/1998610068	eudicots	Ericales	Ericaceae	Harrimanella hypnoides (L.) Coville	Polunin, Nicholas V.	1199	GH				1936-08-27	Nunavut	Qikiqtaaluk Region	Baffin Island	Kimmirut	Lake Harbour [Kimmirut].	KM-1			secondary	62.84667	-69.87194	4000 m		P.C. Sokoloff	2020-05-11	Nunavut: Kimmirut.	Canadian Geographical Names Data Base (CGNDB)	NAD83	Estimated uncertainty covers entire hamlet and harbour.											GH 01593266
https://www.gbif.org/occurrence/1804576585	monocots	Poales	Juncaceae	Juncus biglumis L.	Polunin, Nicholas V.	549	CAN				1934-08-30 - 1934-08-31	Nunavut	Qikiqtaaluk Region	Baffin Island	Kimmirut	Lake Harbour [Kimmirut].	KM-1			secondary	62.84667	-69.87194	4000 m		P.C. Sokoloff	2020-05-11	Nunavut: Kimmirut.	Canadian Geographical Names Data Base (CGNDB)	NAD83	Estimated uncertainty covers entire hamlet and harbour.					CAN 10040420
https://www.gbif.org/occurrence/1804504641	monocots	Poales	Juncaceae	Luzula wahlenbergii Rupr.	Polunin, Nicholas V.	1231	CAN				1936-07-26 - 1936-07-28	Nunavut	Qikiqtaaluk Region	Baffin Island	Kimmirut	Lake Harbour [Kimmirut].	KM-1			secondary	62.84667	-69.87194	4000 m		P.C. Sokoloff	2020-05-11	Nunavut: Kimmirut.	Canadian Geographical Names Data Base (CGNDB)	NAD83	Estimated uncertainty covers entire hamlet and harbour.					CAN 10043782
https://www.gbif.org/occurrence/1675841775	eudicots	Fabales	Fabaceae	Oxytropis deflexa var. foliolosa (Hook.) Barneby	Polunin, Nicholas V.	1399	US				1934-08-30 - 1934-08-31	Nunavut	Qikiqtaaluk Region	Baffin Island	Kimmirut	Lake Harbour [Kimmirut].	KM-1			secondary	62.84667	-69.87194	4000 m		P.C. Sokoloff	2020-05-11	Nunavut: Kimmirut.	Canadian Geographical Names Data Base (CGNDB)	NAD83	Estimated uncertainty covers entire hamlet and harbour.
https://www.gbif.org/occurrence/1675996437	eudicots	Fabales	Fabaceae	Oxytropis maydelliana Trautv.	Polunin, Nicholas V.	334	US				1934-08-30 - 1934-08-31	Nunavut	Qikiqtaaluk Region	Baffin Island	Kimmirut	Lake Harbour [Kimmirut].	KM-1			secondary	62.84667	-69.87194	4000 m		P.C. Sokoloff	2020-05-11	Nunavut: Kimmirut.	Canadian Geographical Names Data Base (CGNDB)	NAD83	Estimated uncertainty covers entire hamlet and harbour.
https://www.gbif.org/occurrence/1675940234	eudicots	Fabales	Fabaceae	Oxytropis maydelliana Trautv.	Polunin, Nicholas V.	s.n.	US				1934-08-30 - 1934-08-31	Nunavut	Qikiqtaaluk Region	Baffin Island	Kimmirut	Lake Harbour [Kimmirut].	KM-1			secondary	62.84667	-69.87194	4000 m		P.C. Sokoloff	2020-05-11	Nunavut: Kimmirut.	Canadian Geographical Names Data Base (CGNDB)	NAD83	Estimated uncertainty covers entire hamlet and harbour.
https://www.gbif.org/occurrence/2234235825	eudicots	Celastrales	Celastraceae	Parnassia kotzebuei Cham. ex Spreng.	Polunin, Nicholas V.	1467	GH			! R.B. Phillips July 1980	1936-07-26 - 1936-07-28	Nunavut	Qikiqtaaluk Region	Baffin Island	Kimmirut	Lake Harbour [Kimmirut].	KM-1			secondary	62.84667	-69.87194	4000 m		P.C. Sokoloff	2020-05-11	Nunavut: Kimmirut.	Canadian Geographical Names Data Base (CGNDB)	NAD83	Estimated uncertainty covers entire hamlet and harbour.											GH 01855714
https://www.gbif.org/occurrence/1804550726	eudicots	Lamiales	Orobanchaceae	Pedicularis flammea L.	Polunin, Nicholas V.	410	CAN				1934-08-30 - 1934-08-31	Nunavut	Qikiqtaaluk Region	Baffin Island	Kimmirut	Lake Harbour [Kimmirut].	KM-1			secondary	62.84667	-69.87194	4000 m		J.M. Saarela	2018-11-13	Nunavut, Baffin Island, Kimmirut [formerly Lake Harbour].	Canadian Geographical Names Data Base (CGNDB)	NAD83	Estimated uncertainty covers entire hamlet and harbour area. Coordinates given on label are imprecise (62° 49' N, 69° 55' W).					CAN 10081020
https://www.gbif.org/occurrence/2575024293	eudicots	Lamiales	Orobanchaceae	Pedicularis flammea L.	Polunin, Nicholas V.	454	GH				1934-08-30 - 1934-08-31	Nunavut	Qikiqtaaluk Region	Baffin Island	Kimmirut	Lake Harbour [Kimmirut].	KM-1			secondary	62.84667	-69.87194	4000 m		P.C. Sokoloff	2020-05-11	Nunavut: Kimmirut.	Canadian Geographical Names Data Base (CGNDB)	NAD83	Estimated uncertainty covers entire hamlet and harbour.											GH 02080706
https://www.gbif.org/occurrence/2575031605	eudicots	Lamiales	Orobanchaceae	Pedicularis labradorica Wirsing	Polunin, Nicholas V.	1182	GH				1936-07-26 - 1936-07-28	Nunavut	Qikiqtaaluk Region	Baffin Island	Kimmirut	Lake Harbour [Kimmirut].	KM-1			secondary	62.84667	-69.87194	4000 m		P.C. Sokoloff	2020-05-11	Nunavut: Kimmirut.	Canadian Geographical Names Data Base (CGNDB)	NAD83	Estimated uncertainty covers entire hamlet and harbour.											GH 02079115
https://www.gbif.org/occurrence/2575085541	eudicots	Lamiales	Orobanchaceae	Pedicularis lapponica L.	Polunin, Nicholas V.	430	GH				1936-07-26 - 1936-07-28	Nunavut	Qikiqtaaluk Region	Baffin Island	Kimmirut	Lake Harbour [Kimmirut].	KM-1			secondary	62.84667	-69.87194	4000 m		P.C. Sokoloff	2020-05-11	Nunavut: Kimmirut.	Canadian Geographical Names Data Base (CGNDB)	NAD83	Estimated uncertainty covers entire hamlet and harbour.											GH 02079664
https://www.gbif.org/occurrence/2575087141	eudicots	Lamiales	Orobanchaceae	Pedicularis lapponica L.	Polunin, Nicholas V.	1160	GH				1936-07-26 - 1936-07-28	Nunavut	Qikiqtaaluk Region	Baffin Island	Kimmirut	Lake Harbour [Kimmirut].	KM-1			secondary	62.84667	-69.87194	4000 m		P.C. Sokoloff	2020-05-11	Nunavut: Kimmirut.	Canadian Geographical Names Data Base (CGNDB)	NAD83	Estimated uncertainty covers entire hamlet and harbour.											GH 02079662
https://www.gbif.org/occurrence/2575103730	eudicots	Lamiales	Orobanchaceae	Pedicularis lapponica L.	Polunin, Nicholas V.	1243	GH				1936-07-26 - 1936-07-28	Nunavut	Qikiqtaaluk Region	Baffin Island	Kimmirut	Lake Harbour [Kimmirut].	KM-1			secondary	62.84667	-69.87194	4000 m		P.C. Sokoloff	2020-05-11	Nunavut: Kimmirut.	Canadian Geographical Names Data Base (CGNDB)	NAD83	Estimated uncertainty covers entire hamlet and harbour.											GH 02079663
https://www.gbif.org/occurrence/1804499028	eudicots	Ericales	Ericaceae	Phyllodoce caerulea (L.) Bab.	Polunin, Nicholas V.	1119	CAN				1936-07-28 - 1936-07-28	Nunavut	Qikiqtaaluk Region	Baffin Island	Kimmirut	Lake Harbour [Kimmirut].	KM-1			secondary	62.84667	-69.87194	4000 m		J.M. Saarela	2018-11-13	Nunavut, Baffin Island, Kimmirut [formerly Lake Harbour].	Canadian Geographical Names Data Base (CGNDB)	NAD83	Estimated uncertainty covers entire hamlet and harbour area. Coordinates given on label are imprecise (62° 49' N, 69° 55' W).					CAN 10074929
https://www.gbif.org/occurrence/1804494578	eudicots	Lamiales	Lentibulariaceae	Pinguicula vulgaris L.	Polunin, Nicholas V.	2348	CAN				1936-08-27	Nunavut	Qikiqtaaluk Region	Baffin Island	Kimmirut	Lake Harbour [Kimmirut].	KM-1			secondary	62.84667	-69.87194	4000 m		J.M. Saarela	2018-11-13	Nunavut, Baffin Island, Kimmirut [formerly Lake Harbour].	Canadian Geographical Names Data Base (CGNDB)	NAD83	Estimated uncertainty covers entire hamlet and harbour area. Coordinates given on label are imprecise (62° 49' N, 69° 55' W).					CAN 10081477
https://www.gbif.org/occurrence/2235884103	eudicots	Ericales	Ericaceae	Rhododendron lapponicum (L.) Wahlenb.	Polunin, Nicholas V.	471	US				1934-08-30 - 1934-08-31	Nunavut	Qikiqtaaluk Region	Baffin Island	Kimmirut	Lake Harbour [Kimmirut].	KM-1			secondary	62.84667	-69.87194	4000 m		P.C. Sokoloff	2020-05-11	Nunavut: Kimmirut.	Canadian Geographical Names Data Base (CGNDB)	NAD83	Estimated uncertainty covers entire hamlet and harbour.
https://www.gbif.org/occurrence/1804586818	eudicots	Caryophyllales	Caryophyllaceae	Sabulina stricta (Sw.) Rchb.	Polunin, Nicholas V.	2342	CAN, GH				1936-08-27	Nunavut	Qikiqtaaluk Region	Baffin Island	Kimmirut	Lake Harbour [Kimmirut].	KM-1			secondary	62.84667	-69.87194	4000 m		J.M. Saarela	2018-11-13	Nunavut, Baffin Island, Kimmirut [formerly Lake Harbour].	Canadian Geographical Names Data Base (CGNDB)	NAD83	Estimated uncertainty covers entire hamlet and harbour area. Coordinates given on label are imprecise (62° 49' N, 69° 55' W).						CAN 53303
https://www.gbif.org/occurrence/1999215700	eudicots	Caryophyllales	Caryophyllaceae	Sabulina stricta (Sw.) Rchb.	Polunin, Nicholas V.	1166	GH				1936-07-26 - 1936-07-28	Nunavut	Qikiqtaaluk Region	Baffin Island	Kimmirut	Lake Harbour [Kimmirut].	KM-1			secondary	62.84667	-69.87194	4000 m		P.C. Sokoloff	2020-05-11	Nunavut: Kimmirut.	Canadian Geographical Names Data Base (CGNDB)	NAD83	Estimated uncertainty covers entire hamlet and harbour.											GH 01713722
https://www.gbif.org/occurrence/1804482859	eudicots	Caryophyllales	Caryophyllaceae	Sagina nodosa subsp. borealis G.E.Crow	Polunin, Nicholas V.	2312	CAN, MO				1936-08-27	Nunavut	Qikiqtaaluk Region	Baffin Island	Kimmirut	Lake Harbour [Kimmirut].	KM-1			secondary	62.84667	-69.87194	4000 m		J.M. Saarela	2018-11-13	Nunavut, Baffin Island, Kimmirut [formerly Lake Harbour].	Canadian Geographical Names Data Base (CGNDB)	NAD83	Estimated uncertainty covers entire hamlet and harbour area. Coordinates given on label are imprecise (62° 49' N, 69° 55' W).						CAN 52919		CAN 52719										MO 100533951
https://www.gbif.org/occurrence/1988672486	eudicots	Malpighiales	Salicaceae	Salix arctica Pall.	Polunin, Nicholas V.	285	MICH				1934-08-30 - 1934-08-31	Nunavut	Qikiqtaaluk Region	Baffin Island	Kimmirut	Lake Harbour [Kimmirut].	KM-1			secondary	62.84667	-69.87194	4000 m		P.C. Sokoloff	2020-05-11	Nunavut: Kimmirut.	Canadian Geographical Names Data Base (CGNDB)	NAD83	Estimated uncertainty covers entire hamlet and harbour.																1452871
https://www.gbif.org/occurrence/1228153607	eudicots	Malpighiales	Salicaceae	Salix arctica Pall.	Polunin, Nicholas V.	475	F				1934-08-30 - 1934-08-31	Nunavut	Qikiqtaaluk Region	Baffin Island	Kimmirut	Lake Harbour [Kimmirut].	KM-1			secondary	62.84667	-69.87194	4000 m		P.C. Sokoloff	2020-05-11	Nunavut: Kimmirut.	Canadian Geographical Names Data Base (CGNDB)	NAD83	Estimated uncertainty covers entire hamlet and harbour.										V0349795F
https://www.gbif.org/occurrence/1929184867	eudicots	Malpighiales	Salicaceae	Salix arctica Pall.	Polunin, Nicholas V.	479	NY				1934-08-30 - 1934-08-31	Nunavut	Qikiqtaaluk Region	Baffin Island	Kimmirut	Lake Harbour [Kimmirut].	KM-1			secondary	62.84667	-69.87194	4000 m		P.C. Sokoloff	2020-05-11	Nunavut: Kimmirut.	Canadian Geographical Names Data Base (CGNDB)	NAD83	Estimated uncertainty covers entire hamlet and harbour.
https://www.gbif.org/occurrence/2265556301	eudicots	Malpighiales	Salicaceae	Salix arctica Pall.	Polunin, Nicholas V.	907	MIN				1934-08-30 - 1934-08-31	Nunavut	Qikiqtaaluk Region	Baffin Island	Kimmirut	Lake Harbour [Kimmirut].	KM-1			secondary	62.84667	-69.87194	4000 m		P.C. Sokoloff	2020-05-11	Nunavut: Kimmirut.	Canadian Geographical Names Data Base (CGNDB)	NAD83	Estimated uncertainty covers entire hamlet and harbour.																	337519
https://www.gbif.org/occurrence/1228570254	eudicots	Malpighiales	Salicaceae	Salix arctica Pall.	Polunin, Nicholas V.	2124	F				1934-08-30 - 1934-08-31	Nunavut	Qikiqtaaluk Region	Baffin Island	Kimmirut	Lake Harbour [Kimmirut].	KM-1			secondary	62.84667	-69.87194	4000 m		P.C. Sokoloff	2020-05-11	Nunavut: Kimmirut.	Canadian Geographical Names Data Base (CGNDB)	NAD83	Estimated uncertainty covers entire hamlet and harbour.										V0349796F
https://www.gbif.org/occurrence/1998819599	eudicots	Saxifragales	Saxifragaceae	Saxifraga aizoides L.	Polunin, Nicholas V.	289	GH				1934-08-28 - 1934-08-29	Nunavut	Qikiqtaaluk Region	Baffin Island	Kimmirut	Lake Harbour [Kimmirut].	KM-1			secondary	62.84667	-69.87194	4000 m		P.C. Sokoloff	2020-05-11	Nunavut: Kimmirut.	Canadian Geographical Names Data Base (CGNDB)	NAD83	Estimated uncertainty covers entire hamlet and harbour.											GH 01616675
https://www.gbif.org/occurrence/1998586338	eudicots	Saxifragales	Saxifragaceae	Saxifraga tricuspidata Rottb.	Polunin, Nicholas V.	332	GH				1934-08-30 - 1934-08-31	Nunavut	Qikiqtaaluk Region	Baffin Island	Kimmirut	Lake Harbour [Kimmirut].	KM-1			secondary	62.84667	-69.87194	4000 m		P.C. Sokoloff	2020-05-11	Nunavut: Kimmirut.	Canadian Geographical Names Data Base (CGNDB)	NAD83	Estimated uncertainty covers entire hamlet and harbour.											GH 01631335
https://www.gbif.org/occurrence/1563269712	eudicots	Asterales	Asteraceae	Taraxacum lapponicum Kihlm. ex Hand.-Mazz.	Polunin, Nicholas V.	1727	US				1936-08-27	Nunavut	Qikiqtaaluk Region	Baffin Island	Kimmirut	Lake Harbour [Kimmirut].	KM-1			secondary	62.84667	-69.87194	4000 m		P.C. Sokoloff	2020-05-11	Nunavut: Kimmirut.	Canadian Geographical Names Data Base (CGNDB)	NAD83	Estimated uncertainty covers entire hamlet and harbour.
https://www.gbif.org/occurrence/1675825022	monocots	Poales	Cyperaceae	Trichophorum caespitosum (L.) Hartm.	Polunin, Nicholas V.	1216	US				1936-08-27	Nunavut	Qikiqtaaluk Region	Baffin Island	Kimmirut	Lake Harbour [Kimmirut].	KM-1			secondary	62.84667	-69.87194	4000 m		P.C. Sokoloff	2020-05-11	Nunavut: Kimmirut.	Canadian Geographical Names Data Base (CGNDB)	NAD83	Estimated uncertainty covers entire hamlet and harbour.
https://www.gbif.org/occurrence/1804457941	monilophytes	Polypodiales	Woodsiaceae	Woodsia glabella R.Br.	Polunin, Nicholas V.	439	CAN				1934-08-30 - 1934-08-31	Nunavut	Qikiqtaaluk Region	Baffin Island	Kimmirut	Lake Harbour [Kimmirut].	KM-1			secondary	62.84667	-69.87194	4000 m		P.C. Sokoloff	2020-05-11	Nunavut: Kimmirut.	Canadian Geographical Names Data Base (CGNDB)	NAD83	Estimated uncertainty covers entire hamlet and harbour.					CAN 10005055
https://www.gbif.org/occurrence/1804442890	eudicots	Asterales	Campanulaceae	Melanocalyx uniflora (L.) Morin	Polunin, Nicholas V.	1253	CAN	Aiken, Susan G.	1999		1936-07-26 - 1936-07-28	Nunavut	Qikiqtaaluk Region	Baffin Island	Kimmirut	Lake Harbour [Kimmirut].	KM-1			secondary	62.84667	-69.87194	4000 m		J.M. Saarela	2018-11-13	Nunavut, Baffin Island, Kimmirut [formerly Lake Harbour].	Canadian Geographical Names Data Base (CGNDB)	NAD83	Estimated uncertainty covers entire hamlet and harbour area. Coordinates given on label are imprecise (62° 49' N, 69° 55' W).					CAN 10082047
https://www.gbif.org/occurrence/1804593160	monilophytes	Equisetales	Equisetaceae	Equisetum scirpoides Michx.	Polunin, Nicholas V.	2347	CAN	Aiken, Susan G.	February 2003		1936-08-27	Nunavut	Qikiqtaaluk Region	Baffin Island	Kimmirut	Lake Harbour [Kimmirut].	KM-1			secondary	62.84667	-69.87194	4000 m		J.M. Saarela	2018-11-13	Nunavut, Baffin Island, Kimmirut [formerly Lake Harbour].	Canadian Geographical Names Data Base (CGNDB)	NAD83	Estimated uncertainty covers entire hamlet and harbour area. Coordinates given on label are imprecise (62° 49' N, 69° 55' W).					CAN 10004498
https://www.gbif.org/occurrence/1804467274	eudicots	Ranunculales	Ranunculaceae	Ranunculus trichophyllus Chaix	Polunin, Nicholas V.	1137	CAN	Aiken, Susan G.	2005		1936-07-26 - 1936-07-28	Nunavut	Qikiqtaaluk Region	Baffin Island	Kimmirut	Lake Harbour [Kimmirut].	KM-1			secondary	62.84667	-69.87194	4000 m		P.C. Sokoloff	2020-05-11	Nunavut: Kimmirut.	Canadian Geographical Names Data Base (CGNDB)	NAD83	Estimated uncertainty covers entire hamlet and harbour.					CAN 10048789
https://www.gbif.org/occurrence/1456347683	eudicots	Asterales	Asteraceae	Erigeron humilis Graham	Polunin, Nicholas V.	1251	US	Cronquist	1944	! S. Spongberg, 1970	1936-07-26 - 1936-07-28	Nunavut	Qikiqtaaluk Region	Baffin Island	Kimmirut	Lake Harbour [Kimmirut].	KM-1			secondary	62.84667	-69.87194	4000 m		P.C. Sokoloff	2020-05-11	Nunavut: Kimmirut.	Canadian Geographical Names Data Base (CGNDB)	NAD83	Estimated uncertainty covers entire hamlet and harbour.
https://www.gbif.org/occurrence/2012886592	eudicots	Ranunculales	Papaveraceae	Papaver lapponicum (Tolm.) Nordh.	Polunin, Nicholas V.	403	GH	Murray, D.F.	January 1995	Papaver radicatum, Polunin	1934-08-30 - 1934-08-31	Nunavut	Qikiqtaaluk Region	Baffin Island	Kimmirut	Lake Harbour [Kimmirut].	KM-1			secondary	62.84667	-69.87194	4000 m		P.C. Sokoloff	2020-05-11	Nunavut: Kimmirut.	Canadian Geographical Names Data Base (CGNDB)	NAD83	Estimated uncertainty covers entire hamlet and harbour.											GH 01857356
https://www.gbif.org/occurrence/2265584879	monocots	Poales	Cyperaceae	Carex bigelowii Torr. ex Schwein. subsp. bigelowii	Polunin, Nicholas V.	537	MIN		2007		1936-07-26 - 1936-07-28	Nunavut	Qikiqtaaluk Region	Baffin Island	Kimmirut	Lake Harbour [Kimmirut].	KM-1			secondary	62.84667	-69.87194	4000 m		P.C. Sokoloff	2020-05-11	Nunavut: Kimmirut.	Canadian Geographical Names Data Base (CGNDB)	NAD83	Estimated uncertainty covers entire hamlet and harbour.																	337525
https://www.gbif.org/occurrence/1804505789	eudicots	Fabales	Fabaceae	Oxytropis deflexa var. foliolosa (Hook.) Barneby	Polunin, Nicholas V.	2333	CAN	Gillespie, Lynn J.	2018		1934-08-30 - 1934-08-31	Nunavut	Qikiqtaaluk Region	Baffin Island	Kimmirut	Lake Harbour [Kimmirut].	KM-1			secondary	62.84667	-69.87194	4000 m		J.M. Saarela	2018-11-13	Nunavut, Baffin Island, Kimmirut [formerly Lake Harbour].	Canadian Geographical Names Data Base (CGNDB)	NAD83	Estimated uncertainty covers entire hamlet and harbour area. Coordinates given on label are imprecise (62° 49' N, 69° 55' W).					CAN 10072229
	eudicots	Brassicales	Brassicaceae	Arabis alpina L.	Polunin, Nicholas V.	910	US	Saarela, Jeffery M.	2022			Nunavut	Qikiqtaaluk Region	Baffin Island	Kimmirut	Lake Harbour [Kimmirut].	KM-1			secondary	62.84667	-69.87194	4000 m		J.M. Saarela	2018-11-13	Nunavut, Baffin Island, Kimmirut [formerly Lake Harbour].	Canadian Geographical Names Data Base (CGNDB)	NAD83
https://www.gbif.org/occurrence/1804475463	monocots	Poales	Cyperaceae	Carex aquatilis subsp. stans (Drejer) Hulten	Polunin, Nicholas V.	436	CAN	Saarela, Jeffery M.	2022-11-08	Carex ×nearctica Raymond, det. E Lepage 1955	1934-08-30 - 1934-08-31	Nunavut	Qikiqtaaluk Region	Baffin Island	Kimmirut	Lake Harbour [Kimmirut].	KM-1			secondary	62.84667	-69.87194	4000 m		P.C. Sokoloff	2020-05-11	Nunavut: Kimmirut.	Canadian Geographical Names Data Base (CGNDB)	NAD83	Estimated uncertainty covers entire hamlet and harbour.					CAN 10038605
https://www.gbif.org/occurrence/1675905702	monocots	Poales	Cyperaceae	Carex saxatilis L.	Polunin, Nicholas V.	1225	US	O'Neill	1941		1936-07-26 - 1936-07-28	Nunavut	Qikiqtaaluk Region	Baffin Island	Kimmirut	Lake Harbour [Kimmirut].	KM-1			secondary	62.84667	-69.87194	4000 m		P.C. Sokoloff	2020-05-11	Nunavut: Kimmirut.	Canadian Geographical Names Data Base (CGNDB)	NAD83	Estimated uncertainty covers entire hamlet and harbour.
	monocots	Poales	Cyperaceae	Carex bigelowii Torr. ex Schwein. subsp. bigelowii	Polunin, Nicholas V.	537	MIN	Sokoloff, Paul C.	2022	Carex bigelowii (Polunin)	1939-07-22	Nunavut	Qikiqtaaluk Region	Baffin Island	Kimmirut	Lake Harbour [Kimmirut].	KM-1			secondary	62.84667	-69.87194	4000 m		J.M. Saarela	2018-11-13	Nunavut, Baffin Island, Kimmirut [formerly Lake Harbour].	Canadian Geographical Names Data Base (CGNDB)	NAD83	Estimated uncertainty covers entire hamlet and harbour area. Coordinates given on label are imprecise (62° 49' N, 69° 55' W).																	1281402
	monocots	Poales	Cyperaceae	Carex saxatilis L.	Polunin, Nicholas V.	1656	MIN	Sokoloff, Paul C.	2022	Carex saxatilis var. miliaris (Polunin)	1939-07-22	Nunavut	Qikiqtaaluk Region	Baffin Island	Kimmirut	Lake Harbour [Kimmirut].	KM-1			secondary	62.84667	-69.87194	4000 m		J.M. Saarela	2018-11-13	Nunavut, Baffin Island, Kimmirut [formerly Lake Harbour].	Canadian Geographical Names Data Base (CGNDB)	NAD83	Estimated uncertainty covers entire hamlet and harbour area. Coordinates given on label are imprecise (62° 49' N, 69° 55' W).																	1382738
	eudicots	Malpighiales	Salicaceae	Salix arctica Pall.	Polunin, Nicholas V.	907	MIN	Sokoloff, Paul C.	2022	Salix arctica (Polunin)	1939-07-22	Nunavut	Qikiqtaaluk Region	Baffin Island	Kimmirut	Lake Harbour [Kimmirut].	KM-1			secondary	62.84667	-69.87194	4000 m		J.M. Saarela	2018-11-13	Nunavut, Baffin Island, Kimmirut [formerly Lake Harbour].	Canadian Geographical Names Data Base (CGNDB)	NAD83	Estimated uncertainty covers entire hamlet and harbour area. Coordinates given on label are imprecise (62° 49' N, 69° 55' W).																	1206626
https://www.gbif.org/occurrence/1804578071	eudicots	Celastrales	Celastraceae	Parnassia kotzebuei Cham. ex Spreng.	Polunin, Nicholas V.	2320	CAN	Phillips, Raymond B.	July 1980		1936-07-26 - 1936-07-28	Nunavut	Qikiqtaaluk Region	Baffin Island	Kimmirut	Lake Harbour [Kimmirut].	KM-1			secondary	62.84667	-69.87194	4000 m		J.M. Saarela	2018-11-13	Nunavut, Baffin Island, Kimmirut [formerly Lake Harbour].	Canadian Geographical Names Data Base (CGNDB)	NAD83	Estimated uncertainty covers entire hamlet and harbour area. Coordinates given on label are imprecise (62° 49' N, 69° 55' W).					CAN 10056113
https://www.gbif.org/occurrence/1804614781	eudicots	Ericales	Ericaceae	Arctous alpina (L.) Nied.	Polunin, Nicholas V.	324	CAN	Polunin, Nicholas V.			1934-08-30 - 1934-08-31	Nunavut	Qikiqtaaluk Region	Baffin Island	Kimmirut	Lake Harbour [Kimmirut].	KM-1			secondary	62.84667	-69.87194	4000 m		J.M. Saarela	2018-11-13	Nunavut, Baffin Island, Kimmirut [formerly Lake Harbour].	Canadian Geographical Names Data Base (CGNDB)	NAD83	Estimated uncertainty covers entire hamlet and harbour area. Coordinates given on label are imprecise (62° 49' N, 69° 55' W).					CAN 10075756
https://www.gbif.org/occurrence/176902592	monocots	Poales	Cyperaceae	Carex bigelowii Torr. ex Schwein. subsp. bigelowii	Polunin, Nicholas V.	492	KANU	McGregor, Ronald L			1936-07-26 - 1936-07-28	Nunavut	Qikiqtaaluk Region	Baffin Island	Kimmirut	Lake Harbour [Kimmirut].	KM-1			secondary	62.84667	-69.87194	4000 m		P.C. Sokoloff	2020-05-11	Nunavut: Kimmirut.	Canadian Geographical Names Data Base (CGNDB)	NAD83	Estimated uncertainty covers entire hamlet and harbour.														207352
https://www.gbif.org/occurrence/1804493307	eudicots	Asterales	Asteraceae	Antennaria monocephala subsp. angustata (Greene) Hultén	Polunin, Nicholas V.	2308	CAN	Saarela, Jeffery M.	2018		1936-08-27	Nunavut	Qikiqtaaluk Region	Baffin Island	Kimmirut	Lake Harbour [Kimmirut].	KM-1			secondary	62.84667	-69.87194	4000 m		J.M. Saarela	2018-11-13	Nunavut, Baffin Island, Kimmirut [formerly Lake Harbour].	Canadian Geographical Names Data Base (CGNDB)	NAD83	Estimated uncertainty covers entire hamlet and harbour area. Coordinates given on label are imprecise (62° 49' N, 69° 55' W).					CAN 10083131
https://www.gbif.org/occurrence/1804572594	eudicots	Asterales	Asteraceae	Antennaria alpina subsp. canescens (Lange) Chmiel.	Polunin, Nicholas V.	1258	CAN	Saarela, Jeffery M.	2018		1936-07-26 - 1936-07-28	Nunavut	Qikiqtaaluk Region	Baffin Island	Kimmirut	Lake Harbour [Kimmirut].	KM-1			secondary	62.84667	-69.87194	4000 m		J.M. Saarela	2018-11-13	Nunavut, Baffin Island, Kimmirut [formerly Lake Harbour].	Canadian Geographical Names Data Base (CGNDB)	NAD83	Estimated uncertainty covers entire hamlet and harbour area. Coordinates given on label are imprecise (62° 49' N, 69° 55' W).					CAN 10083199
https://www.gbif.org/occurrence/1804469963	monocots	Poales	Cyperaceae	Carex arctogena Harry Sm.	Polunin, Nicholas V.	1213	CAN	Saarela, Jeffery M.	2017		1936-07-26 - 1936-07-28	Nunavut	Qikiqtaaluk Region	Baffin Island	Kimmirut	Lake Harbour [Kimmirut].	KM-1			secondary	62.84667	-69.87194	4000 m		J.M. Saarela	2018-11-13	Nunavut, Baffin Island, Kimmirut [formerly Lake Harbour].	Canadian Geographical Names Data Base (CGNDB)	NAD83	Estimated uncertainty covers entire hamlet and harbour area. Coordinates given on label are imprecise (62° 49' N, 69° 55' W).					CAN 10036568
https://www.gbif.org/occurrence/1675973315	monocots	Poales	Cyperaceae	Carex arctogena Harry Sm.	Polunin, Nicholas V.	32	US	Saarela, Jeffery M.	2022-01-06		1936-07-26 - 1936-07-28	Nunavut	Qikiqtaaluk Region	Baffin Island	Kimmirut	Lake Harbour [Kimmirut].	KM-1			secondary	62.84667	-69.87194	4000 m		P.C. Sokoloff	2020-05-11	Nunavut: Kimmirut.	Canadian Geographical Names Data Base (CGNDB)	NAD83	Estimated uncertainty covers entire hamlet and harbour.
https://www.gbif.org/occurrence/1929153285	monocots	Poales	Cyperaceae	Carex bigelowii Torr. ex Schwein. subsp. bigelowii	Polunin, Nicholas V.	1279	NY	Saarela, Jeffery M.	2022-01-06 image!		1936-07-26 - 1936-07-28	Nunavut	Qikiqtaaluk Region	Baffin Island	Kimmirut	Lake Harbour [Kimmirut].	KM-1			secondary	62.84667	-69.87194	4000 m		P.C. Sokoloff	2020-05-11	Nunavut: Kimmirut.	Canadian Geographical Names Data Base (CGNDB)	NAD83	Estimated uncertainty covers entire hamlet and harbour.
https://www.gbif.org/occurrence/1675807854	monocots	Poales	Cyperaceae	Carex bigelowii Torr. ex Schwein. subsp. bigelowii	Polunin, Nicholas V.	1587	US	Saarela, Jeffery M.	2022-01-06 image!		1936-07-26 - 1936-07-28	Nunavut	Qikiqtaaluk Region	Baffin Island	Kimmirut	Lake Harbour [Kimmirut].	KM-1			secondary	62.84667	-69.87194	4000 m		P.C. Sokoloff	2020-05-11	Nunavut: Kimmirut.	Canadian Geographical Names Data Base (CGNDB)	NAD83	Estimated uncertainty covers entire hamlet and harbour.
https://www.gbif.org/occurrence/1675812847	monocots	Poales	Cyperaceae	Carex capillaris subsp. fuscidula (V.I.Krecz. ex T.V.Egorova) Á.Löve & D.Löve	Polunin, Nicholas V.	1219	US	Saarela, Jeffery M.	2022-01-06		1936-07-26 - 1936-07-28	Nunavut	Qikiqtaaluk Region	Baffin Island	Kimmirut	Lake Harbour [Kimmirut].	KM-1			secondary	62.84667	-69.87194	4000 m		P.C. Sokoloff	2020-05-11	Nunavut: Kimmirut.	Canadian Geographical Names Data Base (CGNDB)	NAD83	Estimated uncertainty covers entire hamlet and harbour.
https://www.gbif.org/occurrence/1804428354	monocots	Poales	Cyperaceae	Carex capillaris subsp. fuscidula (V.I.Krecz. ex T.V.Egorova) Á.Löve & D.Löve	Polunin, Nicholas V.	356	CAN	Saarela, Jeffery M.	2019		1934-08-30 - 1934-08-31	Nunavut	Qikiqtaaluk Region	Baffin Island	Kimmirut	Lake Harbour [Kimmirut].	KM-1			secondary	62.84667	-69.87194	4000 m		J.M. Saarela	2018-11-13	Nunavut, Baffin Island, Kimmirut [formerly Lake Harbour].	Canadian Geographical Names Data Base (CGNDB)	NAD83	Estimated uncertainty covers entire hamlet and harbour area. Coordinates given on label are imprecise (62° 49' N, 69° 55' W).					CAN 10039976
https://www.gbif.org/occurrence/1804515208	monocots	Poales	Cyperaceae	Carex chordorrhiza L.f.	Polunin, Nicholas V.	1207	CAN	Saarela, Jeffery M.	2017		1936-07-26 - 1936-07-28	Nunavut	Qikiqtaaluk Region	Baffin Island	Kimmirut	Lake Harbour [Kimmirut].	KM-1			secondary	62.84667	-69.87194	4000 m		J.M. Saarela	2018-11-13	Nunavut, Baffin Island, Kimmirut [formerly Lake Harbour].	Canadian Geographical Names Data Base (CGNDB)	NAD83	Estimated uncertainty covers entire hamlet and harbour area. Coordinates given on label are imprecise (62° 49' N, 69° 55' W).					CAN 10036540
https://www.gbif.org/occurrence/1804379234	monocots	Poales	Cyperaceae	Carex gynocrates Wormsk. ex Drejer	Polunin, Nicholas V.	2341	CAN	Saarela, Jeffery M.	2017		1936-08-27	Nunavut	Qikiqtaaluk Region	Baffin Island	Kimmirut	Lake Harbour [Kimmirut].	KM-1			secondary	62.84667	-69.87194	4000 m		J.M. Saarela	2018-11-13	Nunavut, Baffin Island, Kimmirut [formerly Lake Harbour].	Canadian Geographical Names Data Base (CGNDB)	NAD83	Estimated uncertainty covers entire hamlet and harbour area. Coordinates given on label are imprecise (62° 49' N, 69° 55' W).					CAN 10037402
https://www.gbif.org/occurrence/1804529372	monocots	Poales	Cyperaceae	Carex holostoma Drejer	Polunin, Nicholas V.	2341	CAN	Saarela, Jeffery M.	2017		1936-08-27	Nunavut	Qikiqtaaluk Region	Baffin Island	Kimmirut	Lake Harbour [Kimmirut].	KM-1			secondary	62.84667	-69.87194	4000 m		J.M. Saarela	2018-11-13	Nunavut, Baffin Island, Kimmirut [formerly Lake Harbour].	Canadian Geographical Names Data Base (CGNDB)	NAD83	Estimated uncertainty covers entire hamlet and harbour area. Coordinates given on label are imprecise (62° 49' N, 69° 55' W).					CAN 10037341
https://www.gbif.org/occurrence/1804489958	monocots	Poales	Cyperaceae	Carex maritima Gunnerus	Polunin, Nicholas V.	383	CAN	Saarela, Jeffery M.	2017		1934-08-30 - 1934-08-31	Nunavut	Qikiqtaaluk Region	Baffin Island	Kimmirut	Lake Harbour [Kimmirut].	KM-1			secondary	62.84667	-69.87194	4000 m		J.M. Saarela	2018-11-13	Nunavut, Baffin Island, Kimmirut [formerly Lake Harbour].	Canadian Geographical Names Data Base (CGNDB)	NAD83	Estimated uncertainty covers entire hamlet and harbour area. Coordinates given on label are imprecise (62° 49' N, 69° 55' W).					CAN 10037786
https://www.gbif.org/occurrence/1890645402	monocots	Poales	Cyperaceae	Carex saxatilis L.	Polunin, Nicholas V.	1192	CAN	Saarela, Jeffery M.	2017		1936-07-26 - 1936-07-28	Nunavut	Qikiqtaaluk Region	Baffin Island	Kimmirut	Lake Harbour [Kimmirut].	KM-1			secondary	62.84667	-69.87194	4000 m		J.M. Saarela	2018-11-13	Nunavut, Baffin Island, Kimmirut [formerly Lake Harbour].	Canadian Geographical Names Data Base (CGNDB)	NAD83	Estimated uncertainty covers entire hamlet and harbour area. Coordinates given on label are imprecise (62° 49' N, 69° 55' W).					CAN 10039161
https://www.gbif.org/occurrence/1804379203	monocots	Poales	Cyperaceae	Carex ursina Dewey	Polunin, Nicholas V.	390	CAN	Saarela, Jeffery M.	2017		1934-08-30 - 1934-08-31	Nunavut	Qikiqtaaluk Region	Baffin Island	Kimmirut	Lake Harbour [Kimmirut].	KM-1			secondary	62.84667	-69.87194	4000 m		J.M. Saarela	2018-11-13	Nunavut, Baffin Island, Kimmirut [formerly Lake Harbour].	Canadian Geographical Names Data Base (CGNDB)	NAD83	Estimated uncertainty covers entire hamlet and harbour area. Coordinates given on label are imprecise (62° 49' N, 69° 55' W).						CAN 18360
https://www.gbif.org/occurrence/1849193773	monocots	Poales	Cyperaceae	Carex ursina Dewey	Polunin, Nicholas V.	390	CAN	Saarela, Jeffery M.	2017		1934-08-30 - 1934-08-31	Nunavut	Qikiqtaaluk Region	Baffin Island	Kimmirut	Lake Harbour [Kimmirut].	KM-1			secondary	62.84667	-69.87194	4000 m		J.M. Saarela	2018-11-13	Nunavut, Baffin Island, Kimmirut [formerly Lake Harbour].	Canadian Geographical Names Data Base (CGNDB)	NAD83	Estimated uncertainty covers entire hamlet and harbour area. Coordinates given on label are imprecise (62° 49' N, 69° 55' W).					CAN 10039938
https://www.gbif.org/occurrence/1804412942	monocots	Poales	Cyperaceae	Carex vaginata Tausch	Polunin, Nicholas V.	1159	CAN	Saarela, Jeffery M.	2017		1936-07-26 - 1936-08-08	Nunavut	Qikiqtaaluk Region	Baffin Island	Kimmirut	Lake Harbour [Kimmirut].	KM-1			secondary	62.84667	-69.87194	4000 m		J.M. Saarela	2018-11-13	Nunavut, Baffin Island, Kimmirut [formerly Lake Harbour].	Canadian Geographical Names Data Base (CGNDB)	NAD83	Estimated uncertainty covers entire hamlet and harbour area. Coordinates given on label are imprecise (62° 49' N, 69° 55' W).					CAN 10040066
https://www.gbif.org/occurrence/1804439912	monocots	Poales	Cyperaceae	Carex supina subsp. spaniocarpa (Steud.) Hultén	Polunin, Nicholas V.	2303	CAN	Saarela, Jeffery M.	2018		1936-08-27	Nunavut	Qikiqtaaluk Region	Baffin Island	Kimmirut	Lake Harbour [Kimmirut].	KM-1			secondary	62.84667	-69.87194	4000 m		J.M. Saarela	2018-11-13	Nunavut, Baffin Island, Kimmirut [formerly Lake Harbour].	Canadian Geographical Names Data Base (CGNDB)	NAD83	Estimated uncertainty covers entire hamlet and harbour area. Coordinates given on label are imprecise (62° 49' N, 69° 55' W).					CAN 10040968
https://www.gbif.org/occurrence/1804364549	eudicots	Ranunculales	Ranunculaceae	Coptidium pallasii (Schltdl.) Tzvelev	Polunin, Nicholas V.	1173	CAN	Saarela, Jeffery M.	2011		1936-07-26 - 1936-07-28	Nunavut	Qikiqtaaluk Region	Baffin Island	Kimmirut	Lake Harbour [Kimmirut].	KM-1			secondary	62.84667	-69.87194	4000 m		P.C. Sokoloff	2020-05-11	Nunavut: Kimmirut.	Canadian Geographical Names Data Base (CGNDB)	NAD83	Estimated uncertainty covers entire hamlet and harbour.					CAN 10050283
https://www.gbif.org/occurrence/1804549182	eudicots	Brassicales	Brassicaceae	Draba crassifolia Graham	Polunin, Nicholas V.	2311	CAN	Saarela, Jeffery M.	2015		1936-08-27	Nunavut	Qikiqtaaluk Region	Baffin Island	Kimmirut	Lake Harbour [Kimmirut].	KM-1			secondary	62.84667	-69.87194	4000 m		P.C. Sokoloff	2020-05-11	Nunavut: Kimmirut.	Canadian Geographical Names Data Base (CGNDB)	NAD83	Estimated uncertainty covers entire hamlet and harbour.					CAN 10054988
https://www.gbif.org/occurrence/1804447845	eudicots	Brassicales	Brassicaceae	Draba glabella Pursh	Polunin, Nicholas V.	375	CAN	Saarela, Jeffery M.	2015		1934-08-30 - 1934-08-31	Nunavut	Qikiqtaaluk Region	Baffin Island	Kimmirut	Lake Harbour [Kimmirut].	KM-1			secondary	62.84667	-69.87194	4000 m		P.C. Sokoloff	2020-05-11	Nunavut: Kimmirut.	Canadian Geographical Names Data Base (CGNDB)	NAD83	Estimated uncertainty covers entire hamlet and harbour.					CAN 10054930
https://www.gbif.org/occurrence/1804412783	monocots	Poales	Cyperaceae	Eleocharis acicularis (L.) Roem. & Schult.	Polunin, Nicholas V.	1182	CAN	Saarela, Jeffery M.	2017		1936-07-26 - 1936-07-28	Nunavut	Qikiqtaaluk Region	Baffin Island	Kimmirut	Lake Harbour [Kimmirut].	KM-1			secondary	62.84667	-69.87194	4000 m		P.C. Sokoloff	2020-05-11	Nunavut: Kimmirut.	Canadian Geographical Names Data Base (CGNDB)	NAD83	Estimated uncertainty covers entire hamlet and harbour.					CAN 10033575
https://www.gbif.org/occurrence/1804423619	monocots	Poales	Poaceae	Koeleria spicata (L.) Barberá, A.Quintanar, Soreng & P.M. Peterson	Polunin, Nicholas V.	161	CAN	Saarela, Jeffery M.	2017		1934-08-30 - 1934-08-31	Nunavut	Qikiqtaaluk Region	Baffin Island	Kimmirut	Lake Harbour [Kimmirut].	KM-1			secondary	62.84667	-69.87194	4000 m		J.M. Saarela	2018-11-13	Nunavut, Baffin Island, Kimmirut [formerly Lake Harbour].	Canadian Geographical Names Data Base (CGNDB)	NAD83	Estimated uncertainty covers entire hamlet and harbour area. Coordinates given on label are imprecise (62° 49' N, 69° 55' W).					CAN 10021538
https://www.gbif.org/occurrence/1804570683	monocots	Poales	Poaceae	Koeleria spicata (L.) Barberá, A.Quintanar, Soreng & P.M. Peterson	Polunin, Nicholas V.	561	CAN	Saarela, Jeffery M.	2017		1934-08-30 - 1934-08-31	Nunavut	Qikiqtaaluk Region	Baffin Island	Kimmirut	Lake Harbour [Kimmirut].	KM-1			secondary	62.84667	-69.87194	4000 m		J.M. Saarela	2018-11-13	Nunavut, Baffin Island, Kimmirut [formerly Lake Harbour].	Canadian Geographical Names Data Base (CGNDB)	NAD83	Estimated uncertainty covers entire hamlet and harbour area. Coordinates given on label are imprecise (62° 49' N, 69° 55' W).					CAN 10021537
https://www.gbif.org/occurrence/1804570683	monocots	Poales	Poaceae	Koeleria spicata (L.) Barberá, A.Quintanar, Soreng & P.M. Peterson	Polunin, Nicholas V.	2346	US	Saarela, Jeffery M.	2022		1934-08-30 - 1934-08-31	Nunavut	Qikiqtaaluk Region	Baffin Island	Kimmirut	Lake Harbour [Kimmirut].	KM-1			secondary	62.84667	-69.87194	4000 m		J.M. Saarela	2018-11-13	Nunavut, Baffin Island, Kimmirut [formerly Lake Harbour].	Canadian Geographical Names Data Base (CGNDB)	NAD83	Estimated uncertainty covers entire hamlet and harbour area. Coordinates given on label are imprecise (62° 49' N, 69° 55' W).					CAN 10021537
https://www.gbif.org/occurrence/1804583580	monocots	Poales	Juncaceae	Luzula nivalis (Laest.) Spreng.	Polunin, Nicholas V.	654	CAN	Saarela, Jeffery M.	2017		1934-08-30 - 1934-08-31	Nunavut	Qikiqtaaluk Region	Baffin Island	Kimmirut	Lake Harbour [Kimmirut].	KM-1			secondary	62.84667	-69.87194	4000 m		P.C. Sokoloff	2020-05-11	Nunavut: Kimmirut.	Canadian Geographical Names Data Base (CGNDB)	NAD83	Estimated uncertainty covers entire hamlet and harbour.					CAN 10043630
https://www.gbif.org/occurrence/1804611014	monocots	Poales	Juncaceae	Luzula nivalis (Laest.) Spreng.	Polunin, Nicholas V.	798	CAN	Saarela, Jeffery M.	2017		1934-08-30 - 1934-08-31	Nunavut	Qikiqtaaluk Region	Baffin Island	Kimmirut	Lake Harbour [Kimmirut].	KM-1			secondary	62.84667	-69.87194	4000 m		P.C. Sokoloff	2020-05-11	Nunavut: Kimmirut.	Canadian Geographical Names Data Base (CGNDB)	NAD83	Estimated uncertainty covers entire hamlet and harbour.					CAN 10043629
https://www.gbif.org/occurrence/1804405838	monocots	Poales	Juncaceae	Luzula nivalis (Laest.) Spreng.	Polunin, Nicholas V.	2266	CAN	Saarela, Jeffery M.	2017		1934-08-30 - 1934-08-31	Nunavut	Qikiqtaaluk Region	Baffin Island	Kimmirut	Lake Harbour [Kimmirut].	KM-1			secondary	62.84667	-69.87194	4000 m		P.C. Sokoloff	2020-05-11	Nunavut: Kimmirut.	Canadian Geographical Names Data Base (CGNDB)	NAD83	Estimated uncertainty covers entire hamlet and harbour.					CAN 10043628
https://www.gbif.org/occurrence/1804542291	monocots	Poales	Juncaceae	Luzula spicata (L.) DC.	Polunin, Nicholas V.	1258	CAN	Saarela, Jeffery M.	2017		1936-07-26 - 1936-07-28	Nunavut	Qikiqtaaluk Region	Baffin Island	Kimmirut	Lake Harbour [Kimmirut].	KM-1			secondary	62.84667	-69.87194	4000 m		P.C. Sokoloff	2020-05-11	Nunavut: Kimmirut.	Canadian Geographical Names Data Base (CGNDB)	NAD83	Estimated uncertainty covers entire hamlet and harbour.					CAN 10043888
https://www.gbif.org/occurrence/1804472287	lycophytes	Lycopodiales	Lycopodiaceae	Spinulum annotinum (L.) A.Haines	Polunin, Nicholas V.	1249	CAN	Saarela, Jeffery M.	2017		1936-07-26 - 1936-07-28	Nunavut	Qikiqtaaluk Region	Baffin Island	Kimmirut	Lake Harbour [Kimmirut].	KM-1			secondary	62.84667	-69.87194	4000 m		J.M. Saarela	2018-11-13	Nunavut, Baffin Island, Kimmirut [formerly Lake Harbour].	Canadian Geographical Names Data Base (CGNDB)	NAD83	Estimated uncertainty covers entire hamlet and harbour area. Coordinates given on label are imprecise (62° 49' N, 69° 55' W).					CAN 10004081
https://www.gbif.org/occurrence/1804585414	monocots	Poales	Poaceae	Poa alpina L.	Polunin, Nicholas V.	1144	CAN	Saarela, Jeffery M.	2017		1936-07-26 - 1936-07-28	Nunavut	Qikiqtaaluk Region	Baffin Island	Kimmirut	Lake Harbour [Kimmirut].	KM-1			secondary	62.84667	-69.87194	4000 m		J.M. Saarela	2018-11-13	Nunavut, Baffin Island, Kimmirut [formerly Lake Harbour].	Canadian Geographical Names Data Base (CGNDB)	NAD83	Estimated uncertainty covers entire hamlet and harbour area. Coordinates given on label are imprecise (62° 49' N, 69° 55' W).					CAN 10015705
https://www.gbif.org/occurrence/1828906707	monocots	Poales	Poaceae	Poa alpina L.	Polunin, Nicholas V.	1164	CAN	Saarela, Jeffery M.	2017		1936-07-26 - 1936-07-28	Nunavut	Qikiqtaaluk Region	Baffin Island	Kimmirut	Lake Harbour [Kimmirut].	KM-1			secondary	62.84667	-69.87194	4000 m		J.M. Saarela	2018-11-13	Nunavut, Baffin Island, Kimmirut [formerly Lake Harbour].	Canadian Geographical Names Data Base (CGNDB)	NAD83	Estimated uncertainty covers entire hamlet and harbour area. Coordinates given on label are imprecise (62° 49' N, 69° 55' W).					CAN 10015704
https://www.gbif.org/occurrence/1804393367	monocots	Poales	Poaceae	Poa alpina L.	Polunin, Nicholas V.	1164	CAN	Saarela, Jeffery M.	2017		1936-07-26 - 1936-08-08	Nunavut	Qikiqtaaluk Region	Baffin Island	Kimmirut	Lake Harbour [Kimmirut].	KM-1			secondary	62.84667	-69.87194	4000 m		J.M. Saarela	2018-11-13	Nunavut, Baffin Island, Kimmirut [formerly Lake Harbour].	Canadian Geographical Names Data Base (CGNDB)	NAD83	Estimated uncertainty covers entire hamlet and harbour area. Coordinates given on label are imprecise (62° 49' N, 69° 55' W).						CAN 35783
https://www.gbif.org/occurrence/1804529584	monocots	Poales	Poaceae	Poa glauca Vahl subsp. glauca	Polunin, Nicholas V.	381	CAN	Saarela, Jeffery M.	2017		1934-08-30 - 1934-08-31	Nunavut	Qikiqtaaluk Region	Baffin Island	Kimmirut	Lake Harbour [Kimmirut].	KM-1			secondary	62.84667	-69.87194	4000 m		J.M. Saarela	2018-11-13	Nunavut, Baffin Island, Kimmirut [formerly Lake Harbour].	Canadian Geographical Names Data Base (CGNDB)	NAD83	Estimated uncertainty covers entire hamlet and harbour area. Coordinates given on label are imprecise (62° 49' N, 69° 55' W).					CAN 10016514
https://www.gbif.org/occurrence/1804558810	monocots	Poales	Poaceae	Puccinellia vaginata (Lange) Fernald & Weath.	Polunin, Nicholas V.	1163	CAN	Saarela, Jeffery M.	2012		1936-07-26 - 1936-07-28	Nunavut	Qikiqtaaluk Region	Baffin Island	Kimmirut	Lake Harbour [Kimmirut].	KM-1			secondary	62.84667	-69.87194	4000 m		J.M. Saarela	2018-11-13	Nunavut, Baffin Island, Kimmirut [formerly Lake Harbour].	Canadian Geographical Names Data Base (CGNDB)	NAD83	Estimated uncertainty covers entire hamlet and harbour area. Coordinates given on label are imprecise (62° 49' N, 69° 55' W).					CAN 10020088
https://www.gbif.org/occurrence/1835061557	eudicots	Asterales	Asteraceae	Taraxacum lapponicum Kihlm. ex Hand.-Mazz.	Polunin, Nicholas V.	2300	CAN	Saarela, Jeffery M.	2017		1936-08-27	Nunavut	Qikiqtaaluk Region	Baffin Island	Kimmirut	Lake Harbour [Kimmirut].	KM-1			secondary	62.84667	-69.87194	4000 m		J.M. Saarela	2018-11-13	Nunavut, Baffin Island, Kimmirut [formerly Lake Harbour].	Canadian Geographical Names Data Base (CGNDB)	NAD83	Estimated uncertainty covers entire hamlet and harbour area. Coordinates given on label are imprecise (62° 49' N, 69° 55' W).					CAN 111572
https://www.gbif.org/occurrence/1804573651	eudicots	Asterales	Asteraceae	Artemisia borealis Pall. subsp. borealis	Polunin, Nicholas V.	1250	CAN	Sokoloff, Paul C.	2017		1936-07-26 - 1936-07-28	Nunavut	Qikiqtaaluk Region	Baffin Island	Kimmirut	Lake Harbour [Kimmirut].	KM-1			secondary	62.84667	-69.87194	4000 m		J.M. Saarela	2018-11-13	Nunavut, Baffin Island, Kimmirut [formerly Lake Harbour].	Canadian Geographical Names Data Base (CGNDB)	NAD83	Estimated uncertainty covers entire hamlet and harbour area. Coordinates given on label are imprecise (62° 49' N, 69° 55' W).					CAN 10083903
https://www.gbif.org/occurrence/1804562520	eudicots	Brassicales	Brassicaceae	Braya glabella Richardson subsp. glabella	Polunin, Nicholas V.	1121	CAN	Sokoloff, Paul C.	2017		1934-08-30 - 1934-08-31	Nunavut	Qikiqtaaluk Region	Baffin Island	Kimmirut	Lake Harbour [Kimmirut].	KM-1			secondary	62.84667	-69.87194	4000 m		J.M. Saarela	2018-11-13	Nunavut, Baffin Island, Kimmirut [formerly Lake Harbour].	Canadian Geographical Names Data Base (CGNDB)	NAD83	Estimated uncertainty covers entire hamlet and harbour area. Coordinates given on label are imprecise (62° 49' N, 69° 55' W).					CAN 10052971
https://www.gbif.org/occurrence/1804425533	eudicots	Caryophyllales	Caryophyllaceae	Cherleria biflora (L.) A.J.Moore & Dillenb.	Polunin, Nicholas V.	2325	CAN	Sokoloff, Paul C.	2017		1936-08-27	Nunavut	Qikiqtaaluk Region	Baffin Island	Kimmirut	Lake Harbour [Kimmirut].	KM-1			secondary	62.84667	-69.87194	4000 m		J.M. Saarela	2018-11-13	Nunavut, Baffin Island, Kimmirut [formerly Lake Harbour].	Canadian Geographical Names Data Base (CGNDB)	NAD83	Estimated uncertainty covers entire hamlet and harbour area. Coordinates given on label are imprecise (62° 49' N, 69° 55' W).					CAN 10046769
https://www.gbif.org/occurrence/1804499657	eudicots	Asterales	Asteraceae	Hulteniella integrifolia (Richardson) Tzvelev	Polunin, Nicholas V.	407	CAN	Sokoloff, Paul C.	2017		1934-08-30 - 1934-08-31	Nunavut	Qikiqtaaluk Region	Baffin Island	Kimmirut	Lake Harbour [Kimmirut].	KM-1			secondary	62.84667	-69.87194	4000 m		J.M. Saarela	2018-11-13	Nunavut, Baffin Island, Kimmirut [formerly Lake Harbour].	Canadian Geographical Names Data Base (CGNDB)	NAD83	Estimated uncertainty covers entire hamlet and harbour area. Coordinates given on label are imprecise (62° 49' N, 69° 55' W).					CAN 10084651
https://www.gbif.org/occurrence/1804560392	eudicots	Carophyllales	Polygonaceae	Koenigia islandica L.	Polunin, Nicholas V.	1141	CAN	Sokoloff, Paul C.	2017		1936-07-26 - 1936-07-28	Nunavut	Qikiqtaaluk Region	Baffin Island	Kimmirut	Lake Harbour [Kimmirut].	KM-1			secondary	62.84667	-69.87194	4000 m		J.M. Saarela	2018-11-13	Nunavut, Baffin Island, Kimmirut [formerly Lake Harbour].	Canadian Geographical Names Data Base (CGNDB)	NAD83	Estimated uncertainty covers entire hamlet and harbour area. Coordinates given on label are imprecise (62° 49' N, 69° 55' W).					CAN 10035804
https://www.gbif.org/occurrence/2425383729	eudicots	Carophyllales	Plumbaginaceae	Armeria scabra Pall. ex Roem. & Schult.	Polunin, Nicholas V.	351	GH	Sokoloff, Paul C.	2020 (from image)	Armeria labridorica f. glabriscapa, Polunin; Armeria labradorica var. submutica. A. sibirica subsp. labradorica (H.M Lawrence)	1934-08-30 - 1934-08-31	Nunavut	Qikiqtaaluk Region	Baffin Island	Kimmirut	Lake Harbour [Kimmirut].	KM-1			secondary	62.84667	-69.87194	4000 m		P.C. Sokoloff	2020-05-11	Nunavut: Kimmirut.	Canadian Geographical Names Data Base (CGNDB)	NAD83	Estimated uncertainty covers entire hamlet and harbour.											GH 01920259
https://www.gbif.org/occurrence/1456246485	eudicots	Asterales	Asteraceae	Artemisia borealis Pall. subsp. borealis	Polunin, Nicholas V.	1239	US	Sokoloff, Paul C.	2020 (from image)		1936-07-26 - 1936-07-28	Nunavut	Qikiqtaaluk Region	Baffin Island	Kimmirut	Lake Harbour [Kimmirut].	KM-1			secondary	62.84667	-69.87194	4000 m		P.C. Sokoloff	2020-05-11	Nunavut: Kimmirut.	Canadian Geographical Names Data Base (CGNDB)	NAD83	Estimated uncertainty covers entire hamlet and harbour.
https://www.gbif.org/occurrence/1675979824	monocots	Poales	Cyperaceae	Carex supina subsp. spaniocarpa (Steud.) Hultén	Polunin, Nicholas V.	2305	US	Sokoloff, Paul C.	2020 (from image)		1936-08-27	Nunavut	Qikiqtaaluk Region	Baffin Island	Kimmirut	Lake Harbour [Kimmirut].	KM-1			secondary	62.84667	-69.87194	4000 m		P.C. Sokoloff	2020-05-11	Nunavut: Kimmirut.	Canadian Geographical Names Data Base (CGNDB)	NAD83	Estimated uncertainty covers entire hamlet and harbour.
https://www.gbif.org/occurrence/1998735586	eudicots	Brassicales	Brassicaceae	Cochlearia groenlandica L.	Polunin, Nicholas V.	1100	GH	Sokoloff, Paul C.	2020 (from image)	Cochlearia officinalis var. arctica, N. Polunin	1936-07-26 - 1936-07-28	Nunavut	Qikiqtaaluk Region	Baffin Island	Kimmirut	Lake Harbour [Kimmirut].	KM-1			secondary	62.84667	-69.87194	4000 m		P.C. Sokoloff	2020-05-11	Nunavut: Kimmirut.	Canadian Geographical Names Data Base (CGNDB)	NAD83	Estimated uncertainty covers entire hamlet and harbour.											GH 01087692
https://www.gbif.org/occurrence/1320655542	monilophytes	Polypodiales	Cystopteridaceae	Cystopteris fragilis (L.) Bernh.	Polunin, Nicholas V.	371	US	Sokoloff, Paul C.	2020 (from image)		1936-07-26 - 1936-07-28	Nunavut	Qikiqtaaluk Region	Baffin Island	Kimmirut	Lake Harbour [Kimmirut].	KM-1			secondary	62.84667	-69.87194	4000 m		P.C. Sokoloff	2020-05-11	Nunavut: Kimmirut.	Canadian Geographical Names Data Base (CGNDB)	NAD83	Estimated uncertainty covers entire hamlet and harbour.
https://www.gbif.org/occurrence/1999375940	eudicots	Ericales	Ericaceae	Kalmia procumbens (L.) Gift, Kron & P.F. Stevens ex Galasso, Banfi & F. Conti	Polunin, Nicholas V.	1130	GH	Sokoloff, Paul C.	2020 (from image)		1936-07-26 - 1936-07-28	Nunavut	Qikiqtaaluk Region	Baffin Island	Kimmirut	Lake Harbour [Kimmirut].	KM-1			secondary	62.84667	-69.87194	4000 m		P.C. Sokoloff	2020-05-11	Nunavut: Kimmirut.	Canadian Geographical Names Data Base (CGNDB)	NAD83	Estimated uncertainty covers entire hamlet and harbour.											GH 01595145
https://www.gbif.org/occurrence/2608680010	lycophytes	Lycopodiales	Lycopodiaceae	Spinulum annotinum (L.) A.Haines	Polunin, Nicholas V.	1254	GH	Sokoloff, Paul C.	2020 (from image)		1936-07-26 - 1936-07-28	Nunavut	Qikiqtaaluk Region	Baffin Island	Kimmirut	Lake Harbour [Kimmirut].	KM-1			secondary	62.84667	-69.87194	4000 m		P.C. Sokoloff	2020-05-11	Nunavut: Kimmirut.	Canadian Geographical Names Data Base (CGNDB)	NAD83	Estimated uncertainty covers entire hamlet and harbour.											GH 02076355
https://www.gbif.org/occurrence/2608699280	lycophytes	Lycopodiales	Lycopodiaceae	Spinulum annotinum (L.) A.Haines	Polunin, Nicholas V.	1771	GH	Sokoloff, Paul C.	2020 (from image)		1936-07-26 - 1936-07-28	Nunavut	Qikiqtaaluk Region	Baffin Island	Kimmirut	Lake Harbour [Kimmirut].	KM-1			secondary	62.84667	-69.87194	4000 m		P.C. Sokoloff	2020-05-11	Nunavut: Kimmirut.	Canadian Geographical Names Data Base (CGNDB)	NAD83	Estimated uncertainty covers entire hamlet and harbour.											GH 02076356
https://www.gbif.org/occurrence/1998435000	eudicots	Saxifragales	Saxifragaceae	Saxifraga paniculata Mill.	Polunin, Nicholas V.	429	GH	Sokoloff, Paul C.	2020 (from image)		1934-08-30 - 1934-08-31	Nunavut	Qikiqtaaluk Region	Baffin Island	Kimmirut	Lake Harbour [Kimmirut].	KM-1			secondary	62.84667	-69.87194	4000 m		P.C. Sokoloff	2020-05-11	Nunavut: Kimmirut.	Canadian Geographical Names Data Base (CGNDB)	NAD83	Estimated uncertainty covers entire hamlet and harbour.											GH 01621810
https://www.gbif.org/occurrence/1998434019	eudicots	Caryophyllales	Caryophyllaceae	Silene involucrata subsp. tenella (Tolm.) Bocquet	Polunin, Nicholas V.	434	GH	Sokoloff, Paul C.	2020 (from image)		1934-08-30 - 1934-08-31	Nunavut	Qikiqtaaluk Region	Baffin Island	Kimmirut	Lake Harbour [Kimmirut].	KM-1			secondary	62.84667	-69.87194	4000 m		P.C. Sokoloff	2020-05-11	Nunavut: Kimmirut.	Canadian Geographical Names Data Base (CGNDB)	NAD83	Estimated uncertainty covers entire hamlet and harbour.											GH 01752494
	monocots	Poales	Cyperaceae	Carex bigelowii Torr. ex Schwein. subsp. bigelowii	Polunin, Nicholas V.	410	KANU				1936-07-26 - 1936-07-28	Nunavut	Qikiqtaaluk Region	Baffin Island	Kimmirut	Lake Harbour [Kimmirut].	KM-1			secondary	62.84667	-69.87194	4000 m		P.C. Sokoloff	2020-05-11	Nunavut: Kimmirut.	Canadian Geographical Names Data Base (CGNDB)	NAD83	Estimated uncertainty covers entire hamlet and harbour.														207352
https://www.gbif.org/occurrence/1675974131	monocots	Poales	Cyperaceae	Carex vaginata Tausch	Polunin, Nicholas V.	2084	US				1936-07-26 - 1936-07-28	Nunavut	Qikiqtaaluk Region	Baffin Island	Kimmirut	Lake Harbour [Kimmirut].	KM-1			secondary	62.84667	-69.87194	4000 m		P.C. Sokoloff	2020-05-11	Nunavut: Kimmirut.	Canadian Geographical Names Data Base (CGNDB)	NAD83	Estimated uncertainty covers entire hamlet and harbour.
	monocots	Poales	Juncaceae	Juncus triglumis subsp. albescens (Lange) Hultén	Polunin, Nicholas V.	7	US				1934-08-30 - 1934-08-31	Nunavut	Qikiqtaaluk Region	Baffin Island	Kimmirut	Lake Harbour [Kimmirut].	KM-1			secondary	62.84667	-69.87194	4000 m		P.C. Sokoloff	2020-05-11	Nunavut: Kimmirut.	Canadian Geographical Names Data Base (CGNDB)	NAD83	Estimated uncertainty covers entire hamlet and harbour.
	monocots	Poales	Juncaceae	Juncus triglumis subsp. albescens (Lange) Hultén	Polunin, Nicholas V.	2154	US				1934-08-30 - 1934-08-31	Nunavut	Qikiqtaaluk Region	Baffin Island	Kimmirut	Lake Harbour [Kimmirut].	KM-1			secondary	62.84667	-69.87194	4000 m		P.C. Sokoloff	2020-05-11	Nunavut: Kimmirut.	Canadian Geographical Names Data Base (CGNDB)	NAD83	Estimated uncertainty covers entire hamlet and harbour.
	monocots	Poales	Juncaceae	Oreojuncus trifidus (L.) Záv.Drábk. & Kirschner	Polunin, Nicholas V.	882	US				1936-08-27	Nunavut	Qikiqtaaluk Region	Baffin Island	Kimmirut	Lake Harbour [Kimmirut].	KM-1			secondary	62.84667	-69.87194	4000 m		P.C. Sokoloff	2020-05-11	Nunavut: Kimmirut.	Canadian Geographical Names Data Base (CGNDB)	NAD83	Estimated uncertainty covers entire hamlet and harbour.
https://www.gbif.org/occurrence/2397735366	eudicots	Malpighiales	Salicaceae	Salix arctica Pall.	Polunin, Nicholas V.	302	US				1934-08-30 - 1934-08-31	Nunavut	Qikiqtaaluk Region	Baffin Island	Kimmirut	Lake Harbour [Kimmirut].	KM-1			secondary	62.84667	-69.87194	4000 m		P.C. Sokoloff	2020-05-11	Nunavut: Kimmirut.	Canadian Geographical Names Data Base (CGNDB)	NAD83	Estimated uncertainty covers entire hamlet and harbour.
https://www.gbif.org/occurrence/2397791119	eudicots	Malpighiales	Salicaceae	Salix arctica Pall.	Polunin, Nicholas V.	536	US				1934-08-30 - 1934-08-31	Nunavut	Qikiqtaaluk Region	Baffin Island	Kimmirut	Lake Harbour [Kimmirut].	KM-1			secondary	62.84667	-69.87194	4000 m		P.C. Sokoloff	2020-05-11	Nunavut: Kimmirut.	Canadian Geographical Names Data Base (CGNDB)	NAD83	Estimated uncertainty covers entire hamlet and harbour.
https://www.gbif.org/occurrence/2426926553	eudicots	Malpighiales	Salicaceae	Salix reticulata L.	Polunin, Nicholas V.	453	US				1936-07-26 - 1936-07-28	Nunavut	Qikiqtaaluk Region	Baffin Island	Kimmirut	Lake Harbour [Kimmirut].	KM-1			secondary	62.84667	-69.87194	4000 m		P.C. Sokoloff	2020-05-11	Nunavut: Kimmirut.	Canadian Geographical Names Data Base (CGNDB)	NAD83	Estimated uncertainty covers entire hamlet and harbour.
https://www.gbif.org/occurrence/2397760622	eudicots	Malpighiales	Salicaceae	Salix uva-ursi Pursh	Polunin, Nicholas V.	301	US				1936-07-26 - 1936-07-28	Nunavut	Qikiqtaaluk Region	Baffin Island	Kimmirut	Lake Harbour [Kimmirut].	KM-1			secondary	62.84667	-69.87194	4000 m		P.C. Sokoloff	2020-05-11	Nunavut: Kimmirut.	Canadian Geographical Names Data Base (CGNDB)	NAD83	Estimated uncertainty covers entire hamlet and harbour.
	monocots	Poaleas	Juncaceae	Juncus biglumis L.	Polunin, Nicholas V.	754	US				1934-08-30 - 1934-08-31	Nunavut	Qikiqtaaluk Region	Baffin Island	Kimmirut	Lake Harbour [Kimmirut].	KM-1			secondary	62.84667	-69.87194	4000 m		P.C. Sokoloff	2020-05-11	Nunavut: Kimmirut.	Canadian Geographical Names Data Base (CGNDB)	NAD83	Estimated uncertainty covers entire hamlet and harbour.
https://www.gbif.org/occurrence/1804612322	eudicots	Carophyllales	Plumbaginaceae	Armeria scabra Pall. ex Roem. & Schult.	Saarela, Jeffery M.; Gillespie, Lynn J.; Sokoloff, Paul C.; Bull, Roger D.	1964	CAN, MO, UBC, US, WIN				2012-07-01	Nunavut	Qikiqtaaluk Region	Baffin Island	Mount Joy	Katannilik Territorial Park Reserve, dry stony flats along Soper River.	MJ-11	Floodplain, 5-10% vegetation cover, abundant lichen on stones.	Chamerion latifolium, Artemesia borealis, Silene acaulis, Carex bigelowii, Carex nardina, Carex rupestris.	primary	63.24833	-69.61167	25 m	80					WGS84						CAN 10000250	601938
https://www.gbif.org/occurrence/1804531030	eudicots	Carophyllales	Plumbaginaceae	Armeria scabra Pall. ex Roem. & Schult.	Saarela, Jeffery M.; Gillespie, Lynn J.; Sokoloff, Paul C.; Bull, Roger D.	2354	ALA, CAN, O				2012-07-12	Nunavut	Qikiqtaaluk Region	Baffin Island	Livingstone River	Katannilik Territorial Park Reserve, Soper River, west side at confluence with Livingstone River.	LR-28	Lush meadow.	Betula glandulosa, Oxytropis maydelliana, Astragalus alpinus, Arctous alpina, Anthoxanthum monticola, Pyrola grandiflora	primary	63.10917	-69.72944	100 m	40					WGS84						CAN 10000249	601939
https://www.gbif.org/occurrence/1804431883	monocots	Poales	Poaceae	Calamagrostis canadensis subsp. langsdorffii (Link) Hultén	Saarela, Jeffery M.; Gillespie, Lynn J.; Sokoloff, Paul C.; Bull, Roger D.	1938	CAN, MT, UBC, WIN				2012-06-30	Nunavut	Qikiqtaaluk Region	Baffin Island	Mount Joy	Katannilik Territorial Park Reserve, below Mount Joy, east of Soper River. Meadow around small pond adjacent to Mount Joy, rocky river flats beside Soper River and below small hill.	MJ-5	Edge of pond.	Betula glandulosa, Salix planifolia	primary	63.24778	-69.60889	50 m	50					WGS84						CAN 10010257	601336
https://www.gbif.org/occurrence/1804478375	monocots	Poales	Poaceae	Calamagrostis canadensis subsp. langsdorffii (Link) Hultén	Saarela, Jeffery M.; Gillespie, Lynn J.; Sokoloff, Paul C.; Bull, Roger D.	2028	ALA, CAN				2012-07-02	Nunavut	Qikiqtaaluk Region	Baffin Island	Mount Joy	Katannilik Territorial Park Reserve, bottom of north facing slope of hill overlooking Panorama Flats, ca. 2 km north of Mount Joy.	MJ-6	Dense birch thickets on south facing slopes.		primary	63.26528	-69.59000	5 m	20					WGS84						CAN 10010259	601334
https://www.gbif.org/occurrence/1804507364	monocots	Poales	Poaceae	Calamagrostis canadensis subsp. langsdorffii (Link) Hultén	Saarela, Jeffery M.; Gillespie, Lynn J.; Sokoloff, Paul C.; Bull, Roger D.	2113	CAN, O, US				2012-07-04	Nunavut	Qikiqtaaluk Region	Baffin Island	Mount Joy	Katannilik Territorial Park Reserve, just south of Veil Creek near Mount Joy, near large boulder.	MJ-15		Salix arctica, Vaccinium uliginosum, Poa arctica	primary	63.24722	-69.60361	1 m						WGS84						CAN 10010258	601335
https://www.gbif.org/occurrence/1804557360	monocots	Poales	Poaceae	Calamagrostis canadensis subsp. langsdorffii (Link) Hultén	Saarela, Jeffery M.; Gillespie, Lynn J.; Sokoloff, Paul C.; Bull, Roger D.	2254	CAN, MO				2012-07-09	Nunavut	Qikiqtaaluk Region	Baffin Island	Group/Warden Cabin #7	Katannilik Territorial Park Reserve, Soper River, east bank, 12 km south of Mount Joy along river, at Group/Warden Cabin #7.	GC-10	Disturbed ground around emergency shelter (AKA the Hilton).		primary	63.16222	-69.65778		50					WGS84						CAN 10010260	601338
https://www.gbif.org/occurrence/1804526442	monocots	Poales	Cyperaceae	Carex fuliginosa subsp. misandra (R.Br.) Nyman	Saarela, Jeffery M.; Gillespie, Lynn J.; Sokoloff, Paul C.; Bull, Roger D.	2458	ALA, CAN, O, WIN				2012-07-15	Nunavut	Qikiqtaaluk Region	Baffin Island	Emergency Cabin #8	Katannilik Territorial Park Reserve, Soper River, 18.5 km downstream (south) of its confluence with the Livingstone River, 1.5 km south of Emergency Cabin #8, east bank of river.	EC-2	Mesic tundra in slight depression grading into creek.	Salix spp., Betula glandulosa, Arctagrostis latifolia, Tofielddia pusilla, Luzula confusa, Dryas integrifolia, Rhododendron tomentosum, Carex bigelowii	primary	62.98000	-69.71556	50 m	13					WGS84						CAN 10000533	601467
https://www.gbif.org/occurrence/1804607083	monocots	Poales	Cyperaceae	Carex fuliginosa subsp. misandra (R.Br.) Nyman	Saarela, Jeffery M.; Gillespie, Lynn J.; Sokoloff, Paul C.; Bull, Roger D.	2142	CAN, GH, US, UVIC, WTU				2012-07-06	Nunavut	Qikiqtaaluk Region	Baffin Island	Cascade River	Katannilik Territorial Park Reserve, Soper River, ca. 11 km south of Mount Joy.	CR-11	Wet places on rocky slopes along waterfall and creek south of Cascade River/Cascade Falls.	Rhododendron tomentosum, Tofieldia pusilla, Luzula confusa, Vaccinium vitis-idaea, Cassiope tetragona	primary	63.17167	-69.63361	50 m	112					WGS84						CAN 10000531	601465
https://www.gbif.org/occurrence/1804435622	monocots	Poales	Cyperaceae	Carex fuliginosa subsp. misandra (R.Br.) Nyman	Saarela, Jeffery M.; Gillespie, Lynn J.; Sokoloff, Paul C.; Bull, Roger D.	2293	ALTA, CAN, MT, UBC				2012-07-10	Nunavut	Qikiqtaaluk Region	Baffin Island	Livingstone River	Katannilik Territorial Park Reserve, Soper River, west bank, near confluence with Livingstone River, crystalline limestone ridge just north of confluence.	LR-26	Sedge meadow.	Armeria scabra, Tofieldia pusilla, Salix arctophila, Carex scirpoidea, Oxytropis maydelliana	primary	63.11389	-69.73639	10 m	81					WGS84						CAN 10000532	601466
https://www.gbif.org/occurrence/1804576611	monocots	Poales	Cyperaceae	Carex fuliginosa subsp. misandra (R.Br.) Nyman	Saarela, Jeffery M.; Gillespie, Lynn J.; Sokoloff, Paul C.; Bull, Roger D.	2006	CAN, GH, MICH, MIN, MO, NYBG, QFA				2012-07-02	Nunavut	Qikiqtaaluk Region	Baffin Island	Mount Joy	Katannilik Territorial Park Reserve, steep, southwest facing slope above creeks running into Soper River, overlooking Panorama Flats.	MJ-42	Edges of wet seepy exposed flat rock.		primary	63.25806	-69.58444	50 m	155					WGS84						CAN 10000534	601468
https://www.gbif.org/occurrence/1804551920	monocots	Poales	Cyperaceae	Carex fuliginosa subsp. misandra (R.Br.) Nyman	Saarela, Jeffery M.; Gillespie, Lynn J.; Sokoloff, Paul C.; Bull, Roger D.	2739	ALA, CAN, MICH, NYBG, O, WIN				2012-07-22	Nunavut	Qikiqtaaluk Region	Baffin Island	Kimmirut	Kimmirut, north end of hamlet, Taqiaqsirvik Territorial Park.	KM-12			primary	62.84889	-69.88833	100 m	70					WGS84						CAN 10000535	601464
https://www.gbif.org/occurrence/1804374164	eudicots	Myrtales	Onagraceae	Chamaenerion latifolium (L.) Sweet	Saarela, Jeffery M.; Gillespie, Lynn J.; Sokoloff, Paul C.; Bull, Roger D.	1967	ALTA, CAN, MO, MT, NYBG, UBC, US				2012-07-01	Nunavut	Qikiqtaaluk Region	Baffin Island	Mount Joy	Katannilik Territorial Park Reserve, dry stony flats along Soper River.	MJ-11	Floodplain, 5-10% vegetation cover, abundant lichen on stones.	Chamerion latifolium, Artemesia borealis, Silene acaulis, Carex bigelowii, Carex nardina, Carex rupestris.	primary	63.24833	-69.61167	25 m	80					WGS84						CAN 10001745	601905
https://www.gbif.org/occurrence/1804594791	eudicots	Myrtales	Onagraceae	Chamaenerion latifolium (L.) Sweet	Saarela, Jeffery M.; Gillespie, Lynn J.; Sokoloff, Paul C.; Bull, Roger D.	2700	ALA, CAN, O, WIN				2012-07-21	Nunavut	Qikiqtaaluk Region	Baffin Island	Pleasant Inlet	Pleasant Inlet, small unnamed island ca. 10 km south of Reversing Falls at end of Soper Lake, west of Kimmirut, low rocky island with sand flats.	PI-2	Sparsely vegetated rocky outcrops, acidic rock, sandy substrate well above high tide line.		primary	62.78611	-69.98389	50 m	0					WGS84						CAN 10001746	601904
https://www.gbif.org/occurrence/1804592156	eudicots	Myrtales	Onagraceae	Chamaenerion angustifolium (L.) Scop. subsp. angustifolium	Saarela, Jeffery M.; Gillespie, Lynn J.; Sokoloff, Paul C.; Bull, Roger D.	1954	ALTA, CAN, MO, WIN				2012-07-01	Nunavut	Qikiqtaaluk Region	Baffin Island	Mount Joy	Katannilik Territorial Park Reserve, dry rocky upper slopes of riverbank running from Panorama Falls to Soper River, adjacent to Mount Joy.	MJ-10	Dry rocks along upper slopes of riverbank.	Vaccinium vitis-idaea, Arnica angustifolia, Potentilla sp., Chamerion latifolium, Festuca brachyphylla, Saxifraga tricusipdata, Betula glandulosa, Vaccinium uligninosum, Carex bigelowii	primary	63.24667	-69.60889	10 m	81					WGS84						CAN 10002599	601903
https://www.gbif.org/occurrence/1804509660	eudicots	Ranunculales	Ranunculaceae	Coptidium ×spitsbergense (Hada?) Luferov & Prob.	Saarela, Jeffery M.; Gillespie, Lynn J.; Sokoloff, Paul C.; Bull, Roger D.	2194	ALA, CAN, MT, O, WIN				2012-07-08	Nunavut	Qikiqtaaluk Region	Baffin Island	Group/Warden Cabin #7	Katannilik Territorial Park Reserve, Soper River valley, west bank, ca. 12 km south of Mount Joy. Meadow along river opposite Group/Warden Cabin #7.	GC-6		Salix arctophila, Carex bigelowii	primary	63.16389	-69.66528		40					WGS84			ALA V177219			CAN 10050309	602059
https://www.gbif.org/occurrence/1804560703	eudicots	Ranunculales	Ranunculaceae	Coptidium ×spitsbergense (Hada?) Luferov & Prob.	Saarela, Jeffery M.; Gillespie, Lynn J.; Sokoloff, Paul C.; Bull, Roger D.	2419	ALA, CAN, O				2012-07-14	Nunavut	Qikiqtaaluk Region	Baffin Island	Emergency Cabin #8	Katannilik Territorial Park Reserve, Soper River, 18.5 km downstream (south) of its confluence with the Livingstone River, 2 km south of Emergency Cabin #8, east bank of river.	EC-7	Large flat meadow, wetland along river.	Eriophorum angustifolium, Eriophorum scheuchzeri, Rhododendron tomentosum, Vaccinium vitis-idaea, Empetrum nigrum, Poa arctica, Betula glandulosa	primary	62.98389	-69.71694		20					WGS84			ALA V177216			CAN 10050310	602060
https://www.gbif.org/occurrence/1804546330	monilophytes	Equisetales	Equisetaceae	Equisetum variegatum Schleich. ex F.Weber & D.Mohr subsp. variegatum	Saarela, Jeffery M.; Gillespie, Lynn J.; Sokoloff, Paul C.; Bull, Roger D.	2476	CAN				2012-07-15	Nunavut	Qikiqtaaluk Region	Baffin Island	Emergency Cabin #8	Katannilik Territorial Park Reserve, Soper River, 18.5 km downstream (south) of its confluence with the Livingstone River, 2 km south of Emergency Cabin #8, west side of river.	EC-15	Mossy, shaded turf on rock at base of northeast facing calcareous slope.	Salix reticulata, Saxifraga oppositifolia, Bistorta vivipara	primary	62.98889	-69.72806		36					WGS84						CAN 10005001	601306
https://www.gbif.org/occurrence/1804592730	monocots	Poales	Juncaceae	Juncus triglumis subsp. albescens (Lange) Hultén	Saarela, Jeffery M.; Gillespie, Lynn J.; Sokoloff, Paul C.; Bull, Roger D.	2380	CAN, MO				2012-07-12	Nunavut	Qikiqtaaluk Region	Baffin Island	Livingstone River	Katannilik Territorial Park Reserve, Livingstone River (major tributary of Soper River), north side, near confluence with Soper River.	LR-37	Sedge meadow on south facing slope.	Carex fulinginosa subsp. misandra, Carex membranacea, Eriophorum callitrix, Kobresia simpliciuscula, Carex capillaris, Saxifraga aizoides, Carex atrofusca, Salix spp.	primary	63.10972	-69.74389	10 m	107					WGS84						CAN 10000316	601638
https://www.gbif.org/occurrence/1804493416	monocots	Poales	Juncaceae	Juncus triglumis subsp. albescens (Lange) Hultén	Saarela, Jeffery M.; Gillespie, Lynn J.; Sokoloff, Paul C.; Bull, Roger D.	2466	ALA, ALTA, CAN				2012-07-15	Nunavut	Qikiqtaaluk Region	Baffin Island	Emergency Cabin #8	Katannilik Territorial Park Reserve, Soper River, 18.5 km downstream (south) of its confluence with the Livingstone River, 1.5 km south of Emergency Cabin #8, east bank of river.	EC-1	Wet sedge meadow with several small ponds.	Carex bigelowii, Betula glandulosa, Arctagrostis latifolia, Eriophorum vaginatum, Eriophorum scheuchzheri, Carex chordorrhiza, Carex holostoma	primary	62.97917	-69.71694	10 m	23					WGS84						CAN 10000319	601642
https://www.gbif.org/occurrence/1804478709	monocots	Poales	Juncaceae	Juncus triglumis subsp. albescens (Lange) Hultén	Saarela, Jeffery M.; Gillespie, Lynn J.; Sokoloff, Paul C.; Bull, Roger D.	2506	CAN, MT, O				2012-07-16	Nunavut	Qikiqtaaluk Region	Baffin Island	Lapis Site	Katannilik Territorial Park Reserve, Soper River, west side, ca. 44.5 km south of Mount Joy along river, ca. 17 km south of confluence with Livingstone River.	LS-2	Grassy slopes above small creek that runs into Soper River.	Astragalus alpinus, Poa alpina, Carex bigelowii, Bistorta vivipara, Bartsia alpina, Salix arctophila, Luzula spicata, Arnica angustifolia, Equisetum arvense, Luzula multiflora subsp. frigida	primary	62.96139	-69.80083	5 m	20					WGS84						CAN 10000317	601639
https://www.gbif.org/occurrence/1804487172	eudicots	Lamiales	Orobanchaceae	Pedicularis hirsuta L.	Saarela, Jeffery M.; Gillespie, Lynn J.; Sokoloff, Paul C.; Bull, Roger D.	2057	CAN				2012-07-02	Nunavut	Qikiqtaaluk Region	Baffin Island	Mount Joy	Katannilik Territorial Park Reserve, large hill between Soper River and Panorama Creek, above Panorama Flats, 2.5 km northeast of Mount Joy, steep boulder slope above Soper River.	MJ-16	Steep boulder slope above Soper River.	Anthoxanthum monticola	primary	63.26306	-69.58611	25 m	250					WGS84						CAN 10080966	601955
https://www.gbif.org/occurrence/1804387259	eudicots	Lamiales	Plantaginaceae	Plantago maritima subsp. borealis (Lange) A.Blytt	Saarela, Jeffery M.; Gillespie, Lynn J.; Sokoloff, Paul C.; Bull, Roger D.	2684	ALA, CAN, O, WIN				2012-07-21	Nunavut	Qikiqtaaluk Region	Baffin Island	Pleasant Inlet	Pleasant Inlet, west of Kimmirut, south of Reversing Falls at end of Soper Lake.	PI-3	Carex/Puccinellia saline meadow bordering small inlet below high tide line.	Carex subspathacea, Carex ursina, Carex bicolor, Puccinellia phryganodes, Stellaria humifusa, Puccinellia tenella subsp. langeana	primary	62.80617	-69.95056		0					WGS84						CAN 10000216	601982
https://www.gbif.org/occurrence/1804512197	eudicots	Caryophyllales	Caryophyllaceae	Sabulina rossii (R.Br. ex Richardson) Dillenb. & Kadereit	Saarela, Jeffery M.; Gillespie, Lynn J.; Sokoloff, Paul C.; Bull, Roger D.	2527	CAN				2012-07-17	Nunavut	Qikiqtaaluk Region	Baffin Island	Soper Falls	Katannilik Territorial Park Reserve, Soper Falls, south side of Soper Lake, just southeast of Soper Falls.	SF-26	Outer sandy floodplains of Soper Lake.	Salix arctophila, Juncus arcticus, Carex maritima, Juncus triglumis var. albescens	primary	62.90222	-69.84500	1 m	6					WGS84						CAN 10089438	601744
https://www.gbif.org/occurrence/1804517734	eudicots	Caryophyllales	Caryophyllaceae	Sabulina rossii (R.Br. ex Richardson) Dillenb. & Kadereit	Saarela, Jeffery M.; Gillespie, Lynn J.; Sokoloff, Paul C.; Bull, Roger D.	2485	CAN				2012-07-15	Nunavut	Qikiqtaaluk Region	Baffin Island	Emergency Cabin #8	Katannilik Territorial Park Reserve, Soper River, 18.5 km downstream (south) of its confluence with the Livingstone River, 2 km south of Emergency Cabin #8, west side of river.	EC-16	Northeast facing slope of Soper River valley, wet Carex-Salix meadow on gentle slope.		primary	62.98917	-69.73056		60					WGS84						CAN 10089437	601743
https://www.gbif.org/occurrence/1804400114	eudicots	Caryophyllales	Caryophyllaceae	Sabulina rossii (R.Br. ex Richardson) Dillenb. & Kadereit	Saarela, Jeffery M.; Gillespie, Lynn J.; Sokoloff, Paul C.; Bull, Roger D.	2276	CAN				2012-07-10	Nunavut	Qikiqtaaluk Region	Baffin Island	Livingstone River	Katannilik Territorial Park Reserve, Soper River, west bank, near confluence with Livingstone River, crystalline limestone ridge just north of confluence.	LR-25	Small flat sedge meadow between rock outcrops on hillside.	Oxytropis maydelliana, Astragalus alpinus, Armeria scabra, Saxifraga aizoides	primary	63.11361	-69.74111	5 m	140					WGS84						CAN 10089432	601745
https://www.gbif.org/occurrence/1804576586	eudicots	Caryophyllales	Caryophyllaceae	Sabulina stricta (Sw.) Rchb.	Saarela, Jeffery M.; Gillespie, Lynn J.; Sokoloff, Paul C.; Bull, Roger D.	2267	CAN				2012-07-10	Nunavut	Qikiqtaaluk Region	Baffin Island	Livingstone River	Katannilik Territorial Park Reserve, Soper River, west bank, near confluence with Livingstone River, crystalline limestone ridge just north of confluence.	LR-23	Meadow in gully on ridge.	Dryas integrifolia, Cassiope tetragona, Rhododendron lapponicum, Carex spp., Salix reticulata	primary	63.11222	-69.73833		120					WGS84						CAN 10089433	601756
https://www.gbif.org/occurrence/1804604473	eudicots	Saxifragales	Saxifragaceae	Saxifraga cespitosa L.	Saarela, Jeffery M.; Gillespie, Lynn J.; Sokoloff, Paul C.; Bull, Roger D.	2049	CAN				2012-07-02	Nunavut	Qikiqtaaluk Region	Baffin Island	Mount Joy	Katannilik Territorial Park Reserve, Panorama Creek, at Panorama Falls, 2 km northeast of Mount Joy.	MJ-23	Steep rocky slope above creek.	Betula glandulosa, Arctous alpina, Empetrum nigrum, Rhododendron lapponicum	primary	63.25944	-69.57833	10 m	170					WGS84						CAN 10000025	601849
https://www.gbif.org/occurrence/1804400012	eudicots	Saxifragales	Saxifragaceae	Saxifraga cespitosa L.	Saarela, Jeffery M.; Gillespie, Lynn J.; Sokoloff, Paul C.; Bull, Roger D.	2639	ALTA, CAN				2012-07-19	Nunavut	Qikiqtaaluk Region	Baffin Island	Tasiujarjuaq	Katannilik Territorial Park Reserve, small, unnamed island on Soper Lake (Eider duck colony).	TJ-3	Moist mossy ground among rocky outcrops near coast.	Leymus mollis, Juncus arcticus, Dupontia fisheri, Puccinellia phryganodes, Potentilla anserina, Saxifraga caespitosa	primary	62.88500	-69.88833	25 m	9					WGS84						CAN 10000026	601850
https://www.gbif.org/occurrence/1804469187	eudicots	Saxifragales	Saxifragaceae	Saxifraga cespitosa L.	Saarela, Jeffery M.; Gillespie, Lynn J.; Sokoloff, Paul C.; Bull, Roger D.	2082	CAN, MO, NYBG				2012-07-04	Nunavut	Qikiqtaaluk Region	Baffin Island	Mount Joy	Katannilik Territorial Park Reserve, Soper River, east bank, ca. 1 km south of Mount Joy.	MJ-33	Moist lichen and moss covered rock in shade of boulder.	Saxifraga tricuspidata, Cassiope tetragona	primary	63.23861	-69.61583		125					WGS84						CAN 10000023	601847
https://www.gbif.org/occurrence/1804471709	eudicots	Saxifragales	Saxifragaceae	Saxifraga cespitosa L.	Saarela, Jeffery M.; Gillespie, Lynn J.; Sokoloff, Paul C.; Bull, Roger D.	2103	CAN, UBC				2012-07-04	Nunavut	Qikiqtaaluk Region	Baffin Island	Mount Joy	Katannilik Territorial Park Reserve, Soper River, east bank, ca. 1 km south of Mount Joy.	MJ-36	Northwest facing rocky cliffs amoung cracks and crevices near base of cliffs.	Rhododendron tomentosum, Saxifraga tricuspidata	primary	63.24056	-69.61444	2 m	108					WGS84						CAN 10000024	601848
https://www.gbif.org/occurrence/1804611073	eudicots	Saxifragales	Saxifragaceae	Saxifraga cespitosa L.	Saarela, Jeffery M.; Gillespie, Lynn J.; Sokoloff, Paul C.; Bull, Roger D.	2275	CAN				2012-07-10	Nunavut	Qikiqtaaluk Region	Baffin Island	Livingstone River	Katannilik Territorial Park Reserve, Soper River, west bank, near confluence with Livingstone River, crystalline limestone ridge just north of confluence.	LR-25	Deep shady crack between boulders.		primary	63.11361	-69.74111	5 m	140					WGS84						CAN 10000029	601853
https://www.gbif.org/occurrence/1804374291	eudicots	Saxifragales	Saxifragaceae	Saxifraga cespitosa L.	Saarela, Jeffery M.; Gillespie, Lynn J.; Sokoloff, Paul C.; Bull, Roger D.	2351	CAN, GH, MIN, QFA				2012-07-11	Nunavut	Qikiqtaaluk Region	Baffin Island	Livingstone River	Katannilik Territorial Park Reserve, Soper River, west side, rocky flats above Soper River valley in vicinity of confluence with Livingstone River.	LR-32	Dry southeast facing talus slope at summit of valley, primarily granitic.	Papaver spp., Cassiope tetragona, Luzula confusa, Carex bigelowii, Potentilla spp., Antennaria spp.	primary	63.09639	-69.76083	25 m	396					WGS84						CAN 10000030	601846
https://www.gbif.org/occurrence/1804467669	eudicots	Saxifragales	Saxifragaceae	Saxifraga cespitosa L.	Saarela, Jeffery M.; Gillespie, Lynn J.; Sokoloff, Paul C.; Bull, Roger D.	2663	ALA, CAN, WIN				2012-07-20	Nunavut	Qikiqtaaluk Region	Baffin Island	Kimmirut	Kimmirut, south end of town rocky slope immediately opposite the entrance to the Kamik Co-op store.	KM-18	Rocky slope.	Arabis alpina, Saxifraga cernua, Cerastium alpinum, Poa alpina, Poa pratensis subsp. alpigena, Poa glauca	primary	62.84528	-69.86806		20					WGS84						CAN 10000028	601852
https://www.gbif.org/occurrence/1804378770	eudicots	Saxifragales	Saxifragaceae	Saxifraga cespitosa L.	Saarela, Jeffery M.; Gillespie, Lynn J.; Sokoloff, Paul C.; Bull, Roger D.	2701	CAN, MT, O				2012-07-21	Nunavut	Qikiqtaaluk Region	Baffin Island	Pleasant Inlet	Pleasant Inlet, small unnamed island ca. 10 km south of Reversing Falls at end of Soper Lake, west of Kimmirut, low rocky island with sand flats.	PI-2	Sparsely vegetated rocky outcrops, acidic rock, sandy substrate well above high tide line.		primary	62.78611	-69.98389	50 m	0					WGS84						CAN 10000027	601851
https://www.gbif.org/occurrence/1804383325	monocots	Poales	Cyperaceae	Trichophorum caespitosum (L.) Hartm.	Saarela, Jeffery M.; Gillespie, Lynn J.; Sokoloff, Paul C.; Bull, Roger D.	2587	CAN, MICH				2012-07-18	Nunavut	Qikiqtaaluk Region	Baffin Island	Soper Falls	Katannilik Territorial Park Reserve, Soper Falls/Soper Lake, south side of Soper River.	SF-21	Sedge meadow around rocky outcrops just south of campground at Soper Falls.	Salix calcicola, Saxifraga aizoides, Carex scirpoidea, Bartsia alpina, Oxytropis maydelliana, Astragalus alpinus, Dryas integrifolia	primary	62.90917	-69.83778	5 m	19					WGS84						CAN 10031630	601599
https://www.gbif.org/occurrence/1804461505	monocots	Poales	Cyperaceae	Trichophorum caespitosum (L.) Hartm.	Saarela, Jeffery M.; Gillespie, Lynn J.; Sokoloff, Paul C.; Bull, Roger D.	2453	ALA, CAN, O, WIN				2012-07-15	Nunavut	Qikiqtaaluk Region	Baffin Island	Emergency Cabin #8	Katannilik Territorial Park Reserve, Soper River, 18.5 km downstream (south) of its confluence with the Livingstone River, 1.5 km south of Emergency Cabin #8, east bank of river.	EC-2	Sedge meadow around stream running into Soper River.	Carex rariflora, Eriophorum angustifolium, Salix spp., Betula glandulosa, Equisetum arvense	primary	62.98000	-69.71556	15 m	13					WGS84						CAN 10031626	601596
https://www.gbif.org/occurrence/1804472119	monocots	Poales	Cyperaceae	Trichophorum caespitosum (L.) Hartm.	Saarela, Jeffery M.; Gillespie, Lynn J.; Sokoloff, Paul C.; Bull, Roger D.	2126	CAN, MO, MT, NFM, US				2012-07-06	Nunavut	Qikiqtaaluk Region	Baffin Island	Cascade River	Katannilik Territorial Park Reserve, Soper River, ca. 12 km south of Mount Joy.	CR-16		Eriophorum vaginatum, Eriophorum angustifolium, Betula glandulosa, Salix arctica, Carex membranacea, Carex rariflora, Trichophorum caespitosum	primary	63.16333	-69.65361	25 m	53					WGS84						CAN 10031627	601597
https://www.gbif.org/occurrence/1804473020	monocots	Poales	Cyperaceae	Trichophorum caespitosum (L.) Hartm.	Saarela, Jeffery M.; Gillespie, Lynn J.; Sokoloff, Paul C.; Bull, Roger D.	2359	CAN, MICH, NYBG				2012-07-12	Nunavut	Qikiqtaaluk Region	Baffin Island	Livingstone River	Katannilik Territorial Park Reserve, Soper River, west side at confluence with Livingstone River.	LR-28	Small, wet sedge meadow below ridge.	Betula glandulosa, Oxytropis maydelliana, Astragalus alpinus, Arctous alpina, Anthoxanthum monticola, Pyrola grandiflora	primary	63.10917	-69.72944	100 m	40					WGS84						CAN 10031628	601595
[truncated: 901 more rows]
[truncated: 14 more columns]
